# Supplementary material for: 3-{[3-(4-Chloro­phen­yl)-4,5-dihydro-1,2-oxazol-5-yl]meth­yl}-1,5-dimethyl-1H-1,5-benzodiazepine-2,4(3H,5H)-dione
Source: Acta Crystallogr Sect E Struct Rep Online. 2011 Feb 26;67(Pt 3):o720. doi: 10.1107/S160053681100657X (PMC3052140; doi:10.1107/S160053681100657X)
Supplement: Supplementary file 2 [file e-67-0o720-Isup2.hkl]

# 
# h,k,l, Fc-squared, Fo-squared, sigma(Fo-squared) and status flag 
# 
data_I
_shelx_title '  P-1' 
_shelx_refln_list_code          4 
_shelx_F_calc_maximum      155.35 
_exptl_crystal_F_000       416.00 
_reflns_d_resolution_high  0.7698 
 
loop_ 
 _symmetry_equiv_pos_as_xyz 
 'x, y, z' 
 '-x, -y, -z' 
 
_cell_length_a     8.1821 
_cell_length_b     9.0741 
_cell_length_c    13.3792 
_cell_angle_alpha  79.748 
_cell_angle_beta   80.142 
_cell_angle_gamma  85.910 
 
_shelx_F_squared_multiplier     1.000 
 
loop_ 
 _refln_index_h 
 _refln_index_k 
 _refln_index_l 
 _refln_F_squared_calc 
 _refln_F_squared_meas 
 _refln_F_squared_sigma 
 _refln_observed_status 
   2   0   0     1186.86     1260.97     12.29 o 
   3   0   0      261.27      255.71      2.19 o 
   4   0   0      414.32      491.92      4.80 o 
   5   0   0       20.45       11.26      0.36 o 
   6   0   0      209.07      226.54      2.37 o 
   7   0   0      424.92      396.81      4.04 o 
   8   0   0       10.71       18.02      0.67 o 
   9   0   0       97.14      100.08      2.29 o 
  10   0   0        5.43        2.25      0.51 o 
 -10   1   0       18.86       25.62      2.23 o 
  -9   1   0       41.20       37.39      1.02 o 
  -8   1   0      107.70       98.86      2.42 o 
  -7   1   0        4.23        2.84      0.27 o 
  -6   1   0        0.06        1.09      0.18 o 
  -5   1   0      282.23      226.44      2.34 o 
  -4   1   0        6.32        2.98      0.16 o 
  -3   1   0      980.15     1023.46      9.84 o 
  -2   1   0     4067.32     5242.95     55.81 o 
   2   1   0     2351.58     2574.01     26.44 o 
   3   1   0       73.39       67.91      0.60 o 
   4   1   0      376.29      346.32      3.40 o 
   5   1   0      216.53      259.47      2.62 o 
   6   1   0       76.66       79.83      0.97 o 
   7   1   0      153.47      117.09      1.50 o 
   8   1   0      189.72      180.65      2.31 o 
   9   1   0       82.02       96.53      1.92 o 
  10   1   0        2.45        3.64      0.53 o 
 -10   2   0        1.33        1.41      0.57 o 
  -9   2   0       10.58        9.83      1.09 o 
  -8   2   0        7.04       11.69      0.60 o 
  -7   2   0        0.22        0.04      0.24 o 
  -6   2   0       53.39       47.30      0.90 o 
  -5   2   0       14.60       11.91      0.32 o 
  -4   2   0        2.76        0.95      0.16 o 
  -3   2   0       43.12       31.92      0.83 o 
  -2   2   0      824.99      797.18      8.49 o 
  -1   2   0        1.75        4.72      0.17 o 
   1   2   0      675.93      752.32     10.00 o 
   2   2   0       20.24       26.53      0.34 o 
   3   2   0      146.21      109.10      0.97 o 
   4   2   0        3.49       17.14      0.36 o 
   5   2   0      224.37      221.42      1.88 o 
   6   2   0      372.52      379.64      3.58 o 
   7   2   0        5.21        9.83      0.42 o 
   8   2   0        2.19        6.69      0.35 o 
   9   2   0        0.02        0.53      0.31 o 
  10   2   0       87.12       85.99      1.86 o 
  -9   3   0        3.27        5.61      0.52 o 
  -8   3   0       40.68       46.83      0.99 o 
  -7   3   0        0.97        0.46      0.27 o 
  -5   3   0       37.43       24.16      0.65 o 
  -4   3   0      407.82      399.46      4.84 o 
  -3   3   0     2751.59     3319.13     56.36 o 
  -2   3   0      295.39      241.28      2.30 o 
  -1   3   0       18.78       11.66      0.27 o 
   0   3   0     1643.49     1854.58     13.90 o 
   1   3   0     2423.96     2552.88     20.41 o 
   3   3   0     2163.26     2167.30     27.78 o 
   4   3   0      251.22      288.10      3.74 o 
   5   3   0       36.65       39.59      0.52 o 
   6   3   0      176.50      194.05      2.14 o 
   7   3   0      527.56      452.71      4.74 o 
   8   3   0        2.55        4.60      0.31 o 
   9   3   0       77.72       73.95      1.22 o 
  10   3   0        0.94        0.86      0.53 o 
  -9   4   0        0.20        1.74      0.44 o 
  -8   4   0       89.01       77.95      1.81 o 
  -7   4   0       17.38       15.74      0.59 o 
  -6   4   0       43.70       47.12      0.97 o 
  -5   4   0      352.85      350.52      4.36 o 
  -4   4   0       35.62       49.93      0.87 o 
  -3   4   0      151.84      130.02      1.49 o 
  -2   4   0      678.41      675.34      6.69 o 
  -1   4   0      371.75      390.56      3.59 o 
   0   4   0      481.49      491.29      3.94 o 
   1   4   0     1513.28     1515.27     12.67 o 
   2   4   0     2315.82     2751.41     27.54 o 
   3   4   0        1.59        4.05      0.14 o 
   4   4   0       60.86       58.22      0.67 o 
   5   4   0       50.74       45.34      0.91 o 
   6   4   0       63.63       54.85      0.88 o 
   7   4   0      231.71      224.75      2.77 o 
   8   4   0        3.74        3.23      0.31 o 
   9   4   0       12.82       16.32      0.55 o 
  -9   5   0        8.69        8.62      0.65 o 
  -8   5   0        8.90       10.43      0.61 o 
  -7   5   0        4.49        4.54      0.42 o 
  -6   5   0       66.92       60.99      1.13 o 
  -5   5   0       40.19       34.19      0.77 o 
  -4   5   0      164.91      161.16      2.57 o 
  -3   5   0      289.54      302.39      2.91 o 
  -2   5   0        8.36       12.41      0.35 o 
  -1   5   0      168.86      209.06      2.20 o 
   0   5   0      246.43      261.83      3.32 o 
   1   5   0      166.74      194.08      1.61 o 
   2   5   0        7.55        4.04      0.31 o 
   3   5   0      187.47      182.53      1.97 o 
   4   5   0       89.74       76.23      0.93 o 
   5   5   0       80.21       74.54      0.95 o 
   6   5   0      103.16      115.99      1.54 o 
   7   5   0      234.10      193.69      2.21 o 
   8   5   0       12.07       11.21      0.46 o 
   9   5   0        0.05        1.22      0.30 o 
  -8   6   0       17.14       19.61      0.73 o 
  -7   6   0        1.75        2.03      0.36 o 
  -6   6   0        0.81        2.37      0.35 o 
  -5   6   0      191.29      176.02      2.44 o 
  -4   6   0        3.77        3.13      0.37 o 
  -3   6   0        1.15        2.19      0.20 o 
  -2   6   0       58.21       60.21      0.73 o 
  -1   6   0      171.77      155.86      1.72 o 
   1   6   0       34.53       25.66      0.51 o 
   2   6   0      703.91      719.30      7.09 o 
   3   6   0        7.89       10.77      0.48 o 
   4   6   0      349.67      326.09      3.82 o 
   5   6   0       29.07       19.78      0.43 o 
   6   6   0       19.15       15.10      0.47 o 
   7   6   0       44.61       53.65      1.14 o 
   8   6   0       36.22       30.70      0.78 o 
   9   6   0       16.99       16.53      0.65 o 
  -8   7   0        0.41        0.14      0.39 o 
  -7   7   0       22.14       23.35      0.79 o 
  -6   7   0       56.46       67.01      1.57 o 
  -5   7   0        5.09        5.29      0.41 o 
  -4   7   0       17.75       20.31      0.61 o 
  -3   7   0        7.59        6.56      0.37 o 
  -2   7   0       12.33       10.01      0.36 o 
  -1   7   0      476.57      512.25      5.20 o 
   1   7   0      324.67      305.90      3.50 o 
   2   7   0       43.85       44.44      0.72 o 
   3   7   0       59.53       62.13      1.16 o 
   4   7   0      155.74      153.48      1.98 o 
   5   7   0       35.33       44.70      0.79 o 
   6   7   0       20.33       13.70      0.48 o 
   7   7   0       10.93        6.35      0.49 o 
   8   7   0       97.80       99.03      1.66 o 
  -7   8   0       20.90       25.06      0.91 o 
  -6   8   0        0.12       -0.14      0.34 o 
  -5   8   0        1.80        1.60      0.36 o 
  -4   8   0       52.77       48.94      1.00 o 
  -3   8   0       14.06       15.99      0.61 o 
  -2   8   0        8.80        6.07      0.42 o 
  -1   8   0       15.77       17.20      0.68 o 
   0   8   0       32.55       40.13      1.83 o 
   1   8   0        5.66        6.26      0.39 o 
   2   8   0       30.41       30.73      0.62 o 
   3   8   0       17.15       16.01      0.46 o 
   4   8   0        0.40        1.13      0.23 o 
   5   8   0       14.39       14.59      0.49 o 
   6   8   0       52.84       43.16      1.37 o 
   7   8   0       19.85       24.19      1.65 o 
  -6   9   0        0.95        4.79      0.56 o 
  -5   9   0       12.06       12.90      0.93 o 
  -4   9   0        2.60        0.76      0.38 o 
  -3   9   0        7.51        7.08      0.48 o 
  -2   9   0       19.00       18.82      0.69 o 
  -1   9   0      481.82      496.80      6.47 o 
   0   9   0      126.69      136.53      2.11 o 
   1   9   0       58.93       59.97      1.40 o 
   2   9   0        3.59        3.32      0.35 o 
   3   9   0       15.05       24.16      1.58 o 
   4   9   0        0.62        0.34      0.28 o 
   5   9   0       28.74       30.15      1.32 o 
   6   9   0        0.04       -0.28      0.38 o 
  -4  10   0       36.68       39.87      1.48 o 
  -3  10   0      137.62      149.91      4.64 o 
  -2  10   0        0.94        1.52      0.47 o 
  -1  10   0        0.18       -0.18      0.52 o 
   0  10   0        0.14        2.39      0.69 o 
   1  10   0       43.86       48.82      1.08 o 
   2  10   0       10.97       12.03      0.58 o 
   3  10   0       41.19       41.94      1.45 o 
   4  10   0        8.81       14.48      0.71 o 
   5  10   0       29.79       33.38      1.51 o 
  -2  11   0        7.39        7.29      0.69 o 
  -1  11   0       14.03       17.56      0.89 o 
   0  11   0       52.34       52.16      1.80 o 
   1  11   0       24.09       26.64      0.85 o 
   2  11   0        4.55        4.27      0.62 o 
   3  11   0       80.26       77.46      2.28 o 
  -3 -11   1        0.01       -0.51      0.44 o 
  -2 -11   1       76.57       88.26      1.68 o 
  -1 -11   1        6.32        7.70      0.98 o 
   0 -11   1       40.33       44.20      1.73 o 
   1 -11   1        0.74        0.26      0.66 o 
   2 -11   1       43.10       47.09      1.39 o 
  -5 -10   1        3.21        3.86      0.53 o 
  -4 -10   1       45.98       51.50      2.43 o 
  -3 -10   1       52.94       60.23      1.44 o 
  -2 -10   1        7.11        9.25      0.55 o 
  -1 -10   1        4.36        5.47      0.47 o 
   0 -10   1       12.74       15.58      1.40 o 
   1 -10   1        9.19        9.50      0.90 o 
   2 -10   1        0.34        0.18      0.46 o 
   3 -10   1      155.42      149.68      4.23 o 
   4 -10   1        0.07       -0.47      0.58 o 
  -6  -9   1        0.53        0.32      0.35 o 
  -5  -9   1        9.19       12.02      0.57 o 
  -4  -9   1       27.19       24.47      1.02 o 
  -3  -9   1        4.48        4.50      0.40 o 
  -2  -9   1        0.28        0.92      0.32 o 
  -1  -9   1        2.10        2.11      0.49 o 
   0  -9   1        3.36        2.68      0.74 o 
   1  -9   1        6.81        7.61      0.81 o 
   2  -9   1       12.74       13.11      0.68 o 
   3  -9   1       23.77       24.56      0.78 o 
   4  -9   1        1.48        0.79      0.37 o 
   5  -9   1        6.94        5.68      0.56 o 
   6  -9   1        0.02       -0.33      0.42 o 
  -7  -8   1       69.40       59.32      1.43 o 
  -6  -8   1       31.33       28.40      0.84 o 
  -5  -8   1       19.12       17.06      0.52 o 
  -4  -8   1       77.60       69.34      1.55 o 
  -3  -8   1      171.33      187.03      2.33 o 
  -2  -8   1       15.48       14.01      0.46 o 
  -1  -8   1      158.93      159.97      2.34 o 
   0  -8   1       16.19       18.41      0.51 o 
   1  -8   1      308.08      302.23      3.59 o 
   2  -8   1        6.81        7.52      0.50 o 
   3  -8   1      179.70      183.14      2.96 o 
   4  -8   1        1.61        1.21      0.30 o 
   5  -8   1       35.93       36.13      0.88 o 
   6  -8   1        0.89        0.42      0.36 o 
   7  -8   1        2.09        0.62      0.41 o 
  -8  -7   1       24.53       29.53      0.89 o 
  -7  -7   1      189.67      177.31      2.37 o 
  -6  -7   1       28.97       26.99      0.82 o 
  -5  -7   1       88.12      100.30      1.46 o 
  -4  -7   1       16.95       13.60      0.66 o 
  -3  -7   1      361.48      341.19      3.92 o 
  -2  -7   1      136.65      114.31      1.50 o 
  -1  -7   1      251.32      264.70      2.79 o 
   0  -7   1      688.96      682.39      6.84 o 
   1  -7   1       27.08       21.42      0.49 o 
   2  -7   1       30.26       33.47      0.61 o 
   3  -7   1      329.66      313.40      3.64 o 
   4  -7   1       41.33       41.76      0.82 o 
   5  -7   1       45.99       37.95      1.02 o 
   6  -7   1      104.97       93.54      1.59 o 
   7  -7   1        2.65        3.99      0.58 o 
   8  -7   1        7.41        9.54      0.62 o 
  -8  -6   1        8.32        9.15      0.45 o 
  -7  -6   1       16.59       14.51      0.48 o 
  -6  -6   1        4.01        3.92      0.28 o 
  -5  -6   1      232.44      214.21      2.40 o 
  -4  -6   1       31.34       25.07      0.66 o 
  -3  -6   1       40.38       34.68      0.69 o 
  -2  -6   1        3.36        4.75      0.20 o 
  -1  -6   1       52.21       56.06      0.67 o 
   0  -6   1      359.48      373.15      3.82 o 
   1  -6   1       41.95       43.57      0.65 o 
   2  -6   1        7.02        8.36      0.35 o 
   3  -6   1       13.06       21.29      0.47 o 
   4  -6   1      156.41      156.16      1.98 o 
   5  -6   1        9.75        8.99      0.46 o 
   6  -6   1        8.53       10.69      0.52 o 
   7  -6   1        1.14        0.34      0.47 o 
   8  -6   1        0.42        1.16      0.40 o 
  -9  -5   1       11.54        8.34      0.46 o 
  -8  -5   1        4.19        2.79      0.29 o 
  -7  -5   1      208.67      207.30      2.38 o 
  -6  -5   1        3.54        2.09      0.24 o 
  -5  -5   1      364.77      304.12      3.25 o 
  -4  -5   1       19.88        6.87      0.25 o 
  -3  -5   1      346.11      295.37      3.12 o 
  -2  -5   1        0.31        0.82      0.12 o 
  -1  -5   1      160.70      182.74      1.65 o 
   0  -5   1     3241.86     3589.28     35.20 o 
   1  -5   1        6.84        6.66      0.21 o 
   2  -5   1      125.30      127.97      1.33 o 
   3  -5   1      255.81      269.87      2.63 o 
   4  -5   1      399.81      399.51      4.49 o 
   5  -5   1      297.78      256.40      3.32 o 
   6  -5   1       66.05       46.04      0.95 o 
   7  -5   1       26.16       33.14      0.97 o 
   8  -5   1       25.76       19.59      0.74 o 
   9  -5   1       12.99       17.16      0.83 o 
  -9  -4   1        9.09        9.13      0.46 o 
  -8  -4   1        0.55       -0.14      0.23 o 
  -7  -4   1      189.96      187.54      2.17 o 
  -6  -4   1        1.01        0.58      0.20 o 
  -5  -4   1     1114.65      977.44      9.85 o 
  -4  -4   1       18.04       28.63      0.43 o 
  -3  -4   1      285.08      253.89      2.24 o 
  -2  -4   1      287.23      317.51      2.62 o 
  -1  -4   1     1274.13     1290.52      9.64 o 
   0  -4   1     1509.09     1540.67     13.87 o 
   1  -4   1      480.23      513.70      4.70 o 
   2  -4   1      119.51      106.61      1.48 o 
   3  -4   1        4.17        1.94      0.20 o 
   4  -4   1      659.95      611.78      7.32 o 
   5  -4   1       17.33       37.25      0.77 o 
   6  -4   1     1042.96      949.37     11.28 o 
   7  -4   1       16.92       15.05      0.56 o 
   8  -4   1       21.06       22.13      0.73 o 
   9  -4   1        0.02       -0.13      0.38 o 
 -10  -3   1        0.07       -0.59      0.39 o 
  -9  -3   1        9.67        8.54      0.57 o 
  -8  -3   1       94.60       94.81      1.43 o 
  -7  -3   1       12.33       11.73      0.41 o 
  -6  -3   1       38.33       27.63      0.45 o 
  -5  -3   1      101.90       93.54      0.93 o 
  -4  -3   1        0.10        0.69      0.08 o 
  -3  -3   1      953.12     1063.28     10.64 o 
  -2  -3   1       18.41       17.65      0.29 o 
  -1  -3   1      290.44      350.34      2.66 o 
   0  -3   1      277.20      348.31      3.22 o 
   1  -3   1      169.28      195.06      2.02 o 
   2  -3   1     1241.21     1225.46     12.00 o 
   3  -3   1      239.88      228.20      2.59 o 
   4  -3   1      718.92      697.66      8.25 o 
   5  -3   1       12.88       13.75      0.46 o 
   6  -3   1       41.29       52.16      0.96 o 
   7  -3   1        0.24       -0.49      0.33 o 
   8  -3   1       21.30       24.01      0.71 o 
   9  -3   1        5.51        8.79      0.70 o 
  10  -3   1        7.38       16.32      1.05 o 
 -10  -2   1        1.95        4.42      0.72 o 
  -9  -2   1        0.14        0.82      0.35 o 
  -8  -2   1       55.51       53.20      0.88 o 
  -7  -2   1       12.64       22.55      0.46 o 
  -6  -2   1      134.20      145.61      1.43 o 
  -5  -2   1        0.97        2.97      0.16 o 
  -4  -2   1      340.72      371.91      3.06 o 
  -3  -2   1      184.01      261.80      2.61 o 
  -2  -2   1      636.04      591.90      4.67 o 
  -1  -2   1      501.97      539.85      4.26 o 
   1  -2   1     2409.47     2661.53     28.54 o 
   2  -2   1     7361.50     8346.12    115.10 o 
   3  -2   1     1423.56     1327.46     15.59 o 
   4  -2   1      785.70      997.35      9.63 o 
   5  -2   1        2.19        5.39      0.24 o 
   6  -2   1      207.79      191.00      3.15 o 
   7  -2   1       31.24       30.58      0.70 o 
   8  -2   1        1.55        2.29      0.49 o 
   9  -2   1        0.03        0.40      0.35 o 
  10  -2   1       46.32       44.65      1.48 o 
 -10  -1   1       19.67       16.97      0.86 o 
  -9  -1   1        3.73        1.68      0.43 o 
  -8  -1   1      125.63      101.36      1.47 o 
  -7  -1   1        9.89       12.20      0.40 o 
  -6  -1   1       31.12       28.35      0.47 o 
  -5  -1   1      693.38      678.52      6.24 o 
  -4  -1   1       43.90       36.42      0.47 o 
  -3  -1   1       86.54       78.90      0.72 o 
  -2  -1   1      268.68      297.62      2.81 o 
  -1  -1   1      940.81      649.48     15.45 o 
   0  -1   1      664.61      343.27      8.17 o 
   2  -1   1    24132.46     7973.90    181.57 o 
   3  -1   1        0.73        3.24      0.15 o 
   4  -1   1        1.38        3.73      0.17 o 
   5  -1   1      150.29      154.95      1.66 o 
   6  -1   1        0.11        2.03      0.37 o 
   7  -1   1       41.53       43.26      0.68 o 
   8  -1   1       20.93       16.04      0.64 o 
   9  -1   1       43.04       37.25      0.99 o 
  10  -1   1       25.78       38.24      1.35 o 
 -10   0   1        4.27        9.71      0.71 o 
  -9   0   1      102.03      119.70      2.29 o 
  -8   0   1        9.31       12.06      0.87 o 
  -7   0   1       77.31       65.44      0.91 o 
  -6   0   1      395.81      379.52      3.84 o 
  -5   0   1        5.93        3.24      0.19 o 
  -4   0   1       72.32       94.14      1.05 o 
  -3   0   1      478.70      434.60      4.23 o 
  -2   0   1        6.40        7.62      0.39 o 
   2   0   1      102.72       60.07      1.07 o 
   3   0   1      407.24      395.92      3.34 o 
   4   0   1       57.41       51.99      0.63 o 
   5   0   1      383.02      346.56      3.45 o 
   6   0   1      105.28      104.53      1.20 o 
   7   0   1       97.93      107.02      1.28 o 
   8   0   1      154.56      162.43      2.03 o 
   9   0   1        4.60        8.97      0.69 o 
  10   0   1       31.44       24.59      1.07 o 
 -10   1   1        1.22        2.18      0.59 o 
  -9   1   1       29.18       27.03      0.90 o 
  -8   1   1       16.68       12.50      0.61 o 
  -7   1   1        1.15        0.74      0.26 o 
  -6   1   1       31.08       34.62      0.64 o 
  -5   1   1        0.11        0.67      0.14 o 
  -4   1   1       23.30       26.73      0.43 o 
  -3   1   1       12.23       10.91      0.24 o 
  -2   1   1      240.70      272.65     11.35 o 
   2   1   1      961.98     1161.20     18.55 o 
   3   1   1      560.48      611.71      4.84 o 
   4   1   1        2.53        4.59      0.14 o 
   5   1   1      124.53      112.97      1.22 o 
   6   1   1        4.69        5.06      0.22 o 
   7   1   1      202.56      208.90      2.44 o 
   8   1   1       25.83       23.53      0.63 o 
   9   1   1       12.47       15.46      0.73 o 
  10   1   1        0.65        1.89      0.46 o 
 -10   2   1        0.66        0.51      0.55 o 
  -9   2   1       60.24       65.67      1.46 o 
  -8   2   1        1.40        1.20      0.35 o 
  -7   2   1       11.15        6.94      0.41 o 
  -6   2   1       49.43       38.48      0.89 o 
  -5   2   1        0.21        0.37      0.14 o 
  -4   2   1      429.89      505.34      4.98 o 
  -3   2   1        0.38       10.01      0.33 o 
  -2   2   1      536.89      588.29      6.89 o 
  -1   2   1     4176.19     5191.02     71.59 o 
   0   2   1     1476.64     1753.93     16.90 o 
   1   2   1     1141.05      910.05     49.14 o 
   2   2   1      157.60      128.93      1.63 o 
   3   2   1       30.32       53.01      0.67 o 
   4   2   1      342.07      339.14      2.85 o 
   5   2   1      875.01      915.15      8.24 o 
   6   2   1      100.60       98.27      0.97 o 
   7   2   1        1.18        1.30      0.24 o 
   8   2   1      279.80      286.23      3.14 o 
   9   2   1        1.69        5.55      0.38 o 
  10   2   1        6.30       10.34      0.68 o 
  -9   3   1        1.11        1.68      0.43 o 
  -8   3   1        0.10       -0.44      0.30 o 
  -7   3   1        1.74        1.71      0.30 o 
  -6   3   1      459.19      442.82      5.46 o 
  -5   3   1       27.17       23.89      0.57 o 
  -4   3   1      158.75      151.55      2.01 o 
  -3   3   1      821.55      806.73      9.47 o 
  -2   3   1      273.50      301.21      3.00 o 
  -1   3   1        5.30        6.05      0.15 o 
   0   3   1      581.10      550.89      4.37 o 
   1   3   1      153.26      119.84      1.56 o 
   2   3   1       18.45        5.71      0.46 o 
   3   3   1      798.90      847.67     12.00 o 
   4   3   1      690.36      771.69      7.43 o 
   5   3   1      236.85      232.54      2.64 o 
   6   3   1        1.57        1.55      0.21 o 
   7   3   1       66.04       62.95      0.88 o 
   8   3   1       13.31       20.56      0.52 o 
   9   3   1       35.52       38.08      0.79 o 
  10   3   1        0.04        0.22      0.39 o 
  -9   4   1        1.18        0.20      0.39 o 
  -8   4   1       25.04       22.28      0.75 o 
  -7   4   1       28.49       29.05      0.87 o 
  -6   4   1        0.02       -0.42      0.28 o 
  -5   4   1       42.33       40.20      0.80 o 
  -4   4   1      388.04      388.72      4.75 o 
  -3   4   1      122.15      136.03      1.49 o 
  -2   4   1      203.94      233.47      2.23 o 
  -1   4   1        5.30        9.27      0.24 o 
   0   4   1      479.32      533.16      4.01 o 
   1   4   1      127.38      156.39      1.59 o 
   2   4   1       95.69      118.32      1.40 o 
   3   4   1        0.05        1.13      0.12 o 
   4   4   1      329.78      271.26      4.00 o 
   5   4   1      107.02       99.99      1.30 o 
   6   4   1      740.38      715.43      7.24 o 
   7   4   1       27.19       25.51      0.53 o 
   8   4   1       87.77      108.26      1.49 o 
   9   4   1        0.23        3.15      0.32 o 
  10   4   1       10.54        8.42      0.45 o 
  -9   5   1       15.62       13.78      0.93 o 
  -8   5   1       36.93       39.86      1.28 o 
  -7   5   1       41.95       39.44      1.04 o 
  -6   5   1      226.03      197.22      3.12 o 
  -5   5   1      248.34      202.32      2.71 o 
  -4   5   1       59.78       41.39      0.81 o 
  -3   5   1        8.15        6.95      0.28 o 
  -2   5   1       33.58       29.41      0.48 o 
  -1   5   1      380.44      403.75      4.07 o 
   0   5   1      267.29      255.68      2.41 o 
   1   5   1      274.31      289.59      2.68 o 
   2   5   1        1.38        2.95      0.14 o 
   3   5   1      134.49      158.82      1.89 o 
   4   5   1        9.00       12.97      0.30 o 
   5   5   1      273.11      258.36      2.97 o 
   6   5   1       49.29       51.15      0.97 o 
   7   5   1        4.39        7.68      0.35 o 
   8   5   1        9.01        5.57      0.33 o 
   9   5   1        1.74        3.57      0.37 o 
  -8   6   1        0.32       -0.44      0.36 o 
  -7   6   1        1.04        3.06      0.40 o 
  -6   6   1      136.78      113.71      2.03 o 
  -5   6   1       11.41        8.53      0.46 o 
  -4   6   1      656.53      611.07      7.38 o 
  -3   6   1       86.55       82.92      1.28 o 
  -2   6   1      131.51      120.89      1.29 o 
  -1   6   1        4.21        7.51      0.26 o 
   0   6   1      294.46      292.73      3.00 o 
   1   6   1      261.46      268.59      2.74 o 
   2   6   1       93.16       93.37      1.17 o 
   3   6   1      782.19      735.48      7.01 o 
   4   6   1       15.64       13.42      0.39 o 
   5   6   1       12.98        9.42      0.28 o 
   6   6   1       66.64       72.42      0.95 o 
   7   6   1       45.59       52.34      0.92 o 
   8   6   1       48.25       59.24      1.10 o 
   9   6   1       42.73       67.56      1.27 o 
  -8   7   1        0.12       -0.18      0.38 o 
  -7   7   1       28.04       34.73      0.93 o 
  -6   7   1        0.97       -0.19      0.32 o 
  -5   7   1      110.26      109.09      1.85 o 
  -4   7   1        6.87        5.58      0.47 o 
  -3   7   1       37.06       38.50      1.29 o 
  -2   7   1      129.33      125.70      1.37 o 
  -1   7   1      211.26      198.39      2.16 o 
   0   7   1        0.63        1.46      0.16 o 
   1   7   1      690.05      655.00      7.17 o 
   2   7   1        0.22        0.76      0.17 o 
   3   7   1      286.66      271.17      3.50 o 
   4   7   1       69.24       70.26      1.04 o 
   5   7   1       60.60       54.47      0.85 o 
   6   7   1       35.25       35.97      1.05 o 
   7   7   1      264.48      266.62      4.17 o 
   8   7   1        0.04        1.20      0.33 o 
  -7   8   1        0.00        0.29      0.43 o 
  -6   8   1      118.53      107.34      2.37 o 
  -5   8   1       42.59       33.32      1.17 o 
  -4   8   1        1.35        0.24      0.34 o 
  -3   8   1       15.58       13.85      0.59 o 
  -2   8   1       60.09       62.86      0.93 o 
  -1   8   1      110.41      113.29      1.53 o 
   0   8   1        0.79        3.84      0.34 o 
   1   8   1      196.86      206.88      3.13 o 
   2   8   1       65.52       76.17      1.90 o 
   3   8   1       30.63       30.33      0.58 o 
   4   8   1      135.55      131.96      2.51 o 
   5   8   1        4.99        4.93      0.35 o 
   6   8   1        8.36        5.08      0.72 o 
   7   8   1        1.76        3.17      0.60 o 
   8   8   1       30.36       25.37      0.87 o 
  -6   9   1        0.99        0.17      0.44 o 
  -5   9   1        3.68        7.58      0.59 o 
  -4   9   1       10.91        8.42      0.59 o 
  -3   9   1        0.11        0.09      0.34 o 
  -2   9   1       13.09       10.58      0.54 o 
  -1   9   1      451.87      472.78      5.43 o 
   0   9   1        8.46        9.60      0.50 o 
   1   9   1       17.31       17.80      0.58 o 
   2   9   1       16.07       16.88      0.60 o 
   3   9   1      140.97      144.99      2.43 o 
   4   9   1        5.08        5.89      0.60 o 
   5   9   1       21.92       21.79      0.98 o 
   6   9   1       28.65       37.60      1.01 o 
   7   9   1      104.59      106.53      2.24 o 
  -4  10   1       20.70       22.13      1.16 o 
  -3  10   1       56.41       51.62      1.64 o 
  -2  10   1       56.58       55.58      1.40 o 
  -1  10   1        5.44        5.53      0.55 o 
   0  10   1        0.43        0.42      0.33 o 
   1  10   1      124.40      132.93      2.10 o 
   2  10   1       55.18       53.63      1.08 o 
   3  10   1       42.92       42.73      1.53 o 
   4  10   1      120.05      117.41      5.07 o 
   5  10   1       39.03       35.28      1.11 o 
  -3  11   1        7.11        5.72      0.98 o 
  -2  11   1        0.85       -0.12      0.91 o 
  -1  11   1       33.21       31.59      1.07 o 
   0  11   1        5.16        5.50      0.58 o 
   1  11   1        6.68        6.26      0.50 o 
   2  11   1        5.93        7.09      0.63 o 
   3  11   1       15.04       14.09      0.73 o 
   4  11   1        2.21        4.94      0.54 o 
  -2 -11   2       23.92       30.31      1.50 o 
  -1 -11   2       82.02       95.95      2.73 o 
   0 -11   2        0.73        0.09      0.68 o 
   1 -11   2       23.20       27.72      1.44 o 
   2 -11   2        0.26       -0.18      0.67 o 
  -4 -10   2        5.31        6.86      0.63 o 
  -3 -10   2        2.15        1.59      0.39 o 
  -2 -10   2        3.63        1.53      0.40 o 
  -1 -10   2        3.81        2.97      0.54 o 
   0 -10   2        0.96        1.80      0.66 o 
   1 -10   2        2.64        2.67      0.69 o 
   2 -10   2       21.69       15.61      1.63 o 
   3 -10   2       28.01       32.24      1.21 o 
   4 -10   2        9.89        9.05      0.76 o 
  -6  -9   2        7.80        6.17      0.50 o 
  -5  -9   2       19.34       12.68      0.61 o 
  -4  -9   2       28.31       25.15      0.69 o 
  -3  -9   2       15.19        9.89      0.54 o 
  -2  -9   2       14.29       14.41      0.62 o 
  -1  -9   2      272.06      270.19      3.78 o 
   0  -9   2        5.87       10.51      0.58 o 
   1  -9   2      112.43      121.80      3.01 o 
   2  -9   2       40.80       53.11      1.29 o 
   3  -9   2      153.75      157.50      2.82 o 
   4  -9   2        5.40        4.73      0.55 o 
   5  -9   2        4.72        2.59      0.46 o 
   6  -9   2       24.04       25.33      0.98 o 
  -7  -8   2        0.10        0.49      0.56 o 
  -6  -8   2       79.18       91.75      1.39 o 
  -5  -8   2       52.37       44.48      1.46 o 
  -4  -8   2       52.60       54.08      0.96 o 
  -3  -8   2        4.45        6.41      0.37 o 
  -2  -8   2       46.69       44.34      0.84 o 
  -1  -8   2      163.19      161.96      3.37 o 
   0  -8   2        8.92        6.97      0.36 o 
   1  -8   2      309.40      297.65      3.58 o 
   2  -8   2        1.82        2.76      0.39 o 
   3  -8   2       37.80       34.48      1.01 o 
   4  -8   2       27.23       25.79      0.68 o 
   5  -8   2       56.32       46.45      1.02 o 
   6  -8   2       12.90       20.04      0.83 o 
   7  -8   2       34.67       41.64      1.46 o 
  -8  -7   2       16.19       18.20      0.72 o 
  -7  -7   2       20.74       28.14      0.68 o 
  -6  -7   2       30.24       33.26      0.70 o 
  -5  -7   2        0.50        0.01      0.22 o 
  -4  -7   2       21.11       17.31      0.69 o 
  -3  -7   2      438.91      409.11      4.68 o 
  -2  -7   2        5.04        3.48      0.29 o 
  -1  -7   2       89.63       81.53      1.05 o 
   0  -7   2       17.61       14.53      0.40 o 
   1  -7   2        1.43        1.35      0.23 o 
   2  -7   2       98.71      118.57      1.60 o 
   3  -7   2        1.51        1.29      0.30 o 
   4  -7   2        8.36        5.96      0.39 o 
   5  -7   2        0.39        0.23      0.31 o 
   6  -7   2       27.94       32.41      1.03 o 
   7  -7   2       24.54       30.07      0.88 o 
   8  -7   2       24.65       42.50      1.09 o 
  -8  -6   2        0.77        0.51      0.28 o 
  -7  -6   2        3.82        7.31      0.39 o 
  -6  -6   2       68.94       63.57      0.98 o 
  -5  -6   2       33.00       32.84      0.64 o 
  -4  -6   2      169.55      182.39      2.34 o 
  -3  -6   2       40.41       56.02      0.88 o 
  -2  -6   2        7.35       15.74      0.29 o 
  -1  -6   2        0.02        1.36      0.15 o 
   0  -6   2       31.52       25.39      0.48 o 
   1  -6   2        1.60        3.40      0.31 o 
   2  -6   2      345.47      335.87      3.22 o 
   3  -6   2        4.56        4.14      0.28 o 
   4  -6   2       78.39       68.20      1.08 o 
   5  -6   2       22.16       18.99      0.61 o 
   6  -6   2       43.67       45.18      0.97 o 
   7  -6   2       36.38       34.86      0.89 o 
   8  -6   2        5.68       13.13      0.72 o 
  -9  -5   2       39.48       45.17      2.07 o 
  -8  -5   2       14.61       17.83      0.55 o 
  -7  -5   2        0.03        1.32      0.29 o 
  -6  -5   2        7.45       11.82      0.42 o 
  -5  -5   2        0.51        2.30      0.25 o 
  -4  -5   2        5.56        7.87      0.32 o 
  -3  -5   2      315.53      249.81      2.63 o 
  -2  -5   2       89.26       97.57      0.96 o 
  -1  -5   2      578.67      643.61      5.89 o 
   0  -5   2      193.34      211.14      2.25 o 
   1  -5   2      639.12      618.29      5.68 o 
   2  -5   2       67.62       63.50      0.77 o 
   3  -5   2       53.01       51.84      0.76 o 
   4  -5   2       60.50       65.78      1.01 o 
   5  -5   2       57.93       48.86      0.95 o 
   6  -5   2       14.62       12.94      1.13 o 
   7  -5   2       40.40       32.14      0.84 o 
   8  -5   2      192.68      190.98      4.06 o 
   9  -5   2        4.26        4.74      0.55 o 
  -9  -4   2        1.07        0.27      0.40 o 
  -8  -4   2        0.77       -0.07      0.24 o 
  -7  -4   2       88.53       71.28      1.05 o 
  -6  -4   2      103.48      102.87      1.33 o 
  -5  -4   2      393.50      374.42      4.35 o 
  -4  -4   2      373.10      338.42      2.85 o 
  -3  -4   2      473.57      469.08      3.63 o 
  -2  -4   2      117.31      110.97      1.01 o 
  -1  -4   2      404.74      504.17      4.63 o 
   0  -4   2       41.50       59.07      0.64 o 
   1  -4   2       32.29       55.86      0.66 o 
   2  -4   2        3.39        3.86      0.26 o 
   3  -4   2      519.93      497.02      6.14 o 
   4  -4   2       93.27       93.96      1.56 o 
   5  -4   2      233.65      227.83      2.97 o 
   6  -4   2       33.19       28.46      1.51 o 
   7  -4   2       13.52       13.81      0.56 o 
   8  -4   2       10.95        5.96      0.66 o 
   9  -4   2        0.16        0.45      0.39 o 
  -9  -3   2        3.66        2.89      0.57 o 
  -8  -3   2       27.53       23.43      0.60 o 
  -7  -3   2        0.05        1.81      0.25 o 
  -6  -3   2       15.34       16.19      0.39 o 
  -5  -3   2       93.25       77.48      0.85 o 
  -4  -3   2      508.74      531.12      4.64 o 
  -3  -3   2      177.00      200.88      1.72 o 
  -2  -3   2        4.30       11.70      0.24 o 
  -1  -3   2      758.76      744.91      5.94 o 
   0  -3   2      102.43       98.45      0.93 o 
   1  -3   2     1053.82     1069.98      9.63 o 
   2  -3   2        3.29        6.18      0.41 o 
   3  -3   2      152.86      187.05      2.45 o 
   4  -3   2     3596.09     3838.46     40.85 o 
   5  -3   2      190.07      182.63      1.98 o 
   6  -3   2        0.50        4.71      0.37 o 
   7  -3   2        1.25        0.38      0.28 o 
   8  -3   2       31.84       30.48      0.89 o 
   9  -3   2        7.84        9.04      0.60 o 
  10  -3   2        2.62        3.37      0.62 o 
 -10  -2   2        0.61        0.67      0.45 o 
  -9  -2   2        0.64        0.77      0.36 o 
  -8  -2   2        3.44        7.10      0.42 o 
  -7  -2   2        1.38        4.05      0.28 o 
  -6  -2   2       75.48       72.45      0.90 o 
  -5  -2   2       93.02       83.09      0.96 o 
  -4  -2   2      426.46      462.64      4.05 o 
  -3  -2   2     1613.43     1659.20     14.16 o 
  -2  -2   2      127.14      111.15      0.93 o 
  -1  -2   2      527.97      554.54      4.03 o 
   0  -2   2      118.09      129.09      2.34 o 
   1  -2   2      655.77      748.42     12.06 o 
   2  -2   2     1958.93     2128.73     25.66 o 
   3  -2   2      702.74      689.34      6.81 o 
   4  -2   2     1288.07     1517.01     14.60 o 
   5  -2   2      273.83      247.33      2.56 o 
   6  -2   2      212.54      188.60      2.05 o 
   7  -2   2        8.26        4.29      0.35 o 
   8  -2   2        0.01        1.01      0.34 o 
   9  -2   2        0.94        2.37      0.39 o 
  10  -2   2       16.21       24.21      1.37 o 
 -10  -1   2        5.96        6.78      0.88 o 
  -9  -1   2        0.01        0.42      0.39 o 
  -8  -1   2       32.43       32.69      0.82 o 
  -7  -1   2       91.41       95.80      1.24 o 
  -6  -1   2       13.45       13.80      0.35 o 
  -5  -1   2      449.90      470.32      4.40 o 
  -4  -1   2     1136.29     1210.30     10.97 o 
  -3  -1   2      135.54      143.72      1.54 o 
  -2  -1   2      218.97      272.18      2.56 o 
   2  -1   2     5181.31     6317.57    115.68 o 
   3  -1   2       42.72       42.35      0.50 o 
   4  -1   2      712.41      616.36      6.00 o 
   5  -1   2       54.45       53.29      0.69 o 
   6  -1   2      210.56      200.89      2.14 o 
   7  -1   2        0.04       -0.30      0.20 o 
   8  -1   2        6.17        4.20      0.40 o 
   9  -1   2      117.69      119.52      2.59 o 
  10  -1   2       42.62       45.26      1.44 o 
 -10   0   2       10.07       15.91      1.30 o 
  -9   0   2        8.49        7.61      0.64 o 
  -8   0   2       44.28       34.85      0.86 o 
  -7   0   2        9.00       17.73      0.51 o 
  -6   0   2       31.88       29.48      0.60 o 
  -5   0   2        3.25        4.68      0.22 o 
  -4   0   2     1519.25     1736.00     16.74 o 
  -3   0   2       56.33       54.59      0.66 o 
  -2   0   2        2.67        5.98      0.14 o 
   2   0   2      174.47      138.99      1.55 o 
   3   0   2       48.63       63.04      0.61 o 
   4   0   2       23.92       11.62      0.32 o 
   5   0   2      208.02      219.12      2.27 o 
   6   0   2      328.23      274.03      2.80 o 
   7   0   2      209.86      221.11      2.58 o 
   8   0   2        1.05        0.59      0.23 o 
   9   0   2        8.58        7.61      0.63 o 
  10   0   2       41.74       59.54      1.65 o 
 -10   1   2       54.00       67.64      1.67 o 
  -9   1   2       54.69       65.90      1.49 o 
  -8   1   2       39.84       38.85      1.02 o 
  -7   1   2      201.06      177.71      2.68 o 
  -6   1   2       35.53       25.71      0.51 o 
  -5   1   2      174.19      147.87      1.64 o 
  -4   1   2        2.53        4.10      0.20 o 
  -3   1   2      751.08      844.26      8.15 o 
  -2   1   2        3.69        1.40      0.16 o 
   2   1   2     1146.18     1360.91     25.90 o 
   3   1   2      174.99      171.71      1.38 o 
   4   1   2      439.97      426.95      3.38 o 
   5   1   2       44.08       46.01      0.77 o 
   6   1   2       66.40       53.51      0.96 o 
   7   1   2        0.18       -0.42      0.28 o 
   8   1   2       60.45       50.84      0.94 o 
   9   1   2       18.94       23.07      0.78 o 
  10   1   2        2.39        2.23      0.45 o 
  -9   2   2        3.98        6.07      0.69 o 
  -8   2   2        2.79        1.85      0.39 o 
  -7   2   2       12.71       16.66      0.58 o 
  -6   2   2        2.77        4.30      0.42 o 
  -5   2   2       51.96       39.32      0.61 o 
  -4   2   2     1564.47     1737.21     20.22 o 
  -3   2   2      186.39      132.64      1.73 o 
  -2   2   2      580.46      658.65      7.71 o 
  -1   2   2     1870.06     2018.92     19.61 o 
   0   2   2      647.83      654.21      7.71 o 
   1   2   2      945.12      984.42     12.11 o 
   2   2   2     5955.58     4170.85    105.97 o 
   3   2   2      230.62      176.46      1.98 o 
   4   2   2      219.93      170.31      1.71 o 
   5   2   2      531.60      550.56      5.45 o 
   6   2   2      583.65      611.71      6.09 o 
   7   2   2      415.61      416.09      4.72 o 
   8   2   2      118.20      140.36      1.83 o 
   9   2   2       61.21       60.35      1.02 o 
  10   2   2        3.11        5.95      0.55 o 
  -9   3   2       22.24       21.25      0.83 o 
  -8   3   2        1.48        0.49      0.31 o 
  -7   3   2        9.29        6.02      0.43 o 
  -6   3   2      264.79      255.75      3.33 o 
  -5   3   2       34.00       29.58      0.65 o 
  -4   3   2      104.61      131.97      1.79 o 
  -3   3   2      293.01      293.44      3.60 o 
  -2   3   2      582.34      638.35      6.19 o 
  -1   3   2     2408.53     2644.14     22.09 o 
   0   3   2      393.98      455.25      3.59 o 
   1   3   2      424.52      527.96      6.55 o 
   2   3   2     1257.10     1141.45     21.16 o 
   3   3   2      595.64      798.02     14.19 o 
   4   3   2      471.32      516.87      5.42 o 
   5   3   2       21.38       22.36      0.33 o 
   6   3   2      242.87      199.09      2.41 o 
   7   3   2      257.14      279.99      2.99 o 
   8   3   2      101.90       78.98      1.16 o 
   9   3   2       86.56       89.45      1.49 o 
  10   3   2       10.46       16.93      0.57 o 
  -9   4   2        4.02        1.51      0.45 o 
  -8   4   2        0.48        0.45      0.34 o 
  -7   4   2      112.97      105.49      1.69 o 
  -6   4   2       36.40       28.72      0.73 o 
  -5   4   2       39.42       32.88      0.73 o 
  -4   4   2       76.84       55.62      0.96 o 
  -3   4   2      302.79      265.47      2.72 o 
  -2   4   2      141.33      196.04      2.03 o 
  -1   4   2      420.58      400.47      3.68 o 
   0   4   2        6.84        1.11      0.18 o 
   1   4   2      491.93      687.67      9.65 o 
   2   4   2      929.91     1162.44     16.67 o 
   3   4   2      441.56      488.24      8.18 o 
   4   4   2       60.73       55.79      1.02 o 
   5   4   2       91.77      101.47      1.59 o 
   6   4   2       38.23       48.88      0.66 o 
   7   4   2       79.80       69.76      0.92 o 
   8   4   2      159.48      158.02      2.36 o 
   9   4   2        9.64        4.84      0.35 o 
  10   4   2        1.71       -0.24      0.31 o 
  -9   5   2        0.56        2.50      0.50 o 
  -8   5   2        0.00       -0.43      0.33 o 
  -7   5   2        2.09        1.93      0.39 o 
  -6   5   2       31.26       26.64      0.73 o 
  -5   5   2        1.04        0.38      0.27 o 
  -4   5   2      217.11      182.41      2.43 o 
  -3   5   2        1.03        2.91      0.19 o 
  -2   5   2      562.93      525.08      5.17 o 
  -1   5   2       29.19       22.52      0.36 o 
   0   5   2       10.27       10.93      0.23 o 
   1   5   2        1.20       -0.02      0.07 o 
   2   5   2      528.20      568.33      6.25 o 
   3   5   2      271.05      284.14      3.19 o 
   4   5   2      407.05      442.39      8.75 o 
   5   5   2      442.15      420.84      7.87 o 
   6   5   2        2.87        3.19      0.20 o 
   7   5   2      144.94      144.21      1.83 o 
   8   5   2        6.88        7.32      0.39 o 
   9   5   2       16.66       16.98      0.59 o 
  -8   6   2        0.01        0.19      0.36 o 
  -7   6   2        0.23        0.84      0.34 o 
  -6   6   2        1.30        1.81      0.50 o 
  -5   6   2       24.99       27.02      0.98 o 
  -4   6   2      234.64      237.75      3.11 o 
  -3   6   2       57.62       53.80      0.77 o 
  -2   6   2      163.28      165.43      1.79 o 
  -1   6   2       69.24       73.00      0.83 o 
   0   6   2      138.70      134.02      1.46 o 
   1   6   2      518.20      566.52      5.58 o 
   2   6   2       15.03       18.11      0.56 o 
   3   6   2     1059.01     1059.71     11.59 o 
   4   6   2       16.96       18.93      0.94 o 
   5   6   2      269.20      257.16      3.43 o 
   6   6   2        5.95        5.01      0.22 o 
   7   6   2      117.99      116.05      1.69 o 
   8   6   2      110.48      106.69      1.64 o 
   9   6   2       53.54       60.98      1.26 o 
  -7   7   2       22.21       21.54      0.75 o 
  -6   7   2      130.75      117.72      3.56 o 
  -5   7   2       34.33       30.76      0.80 o 
  -4   7   2        0.05       -0.38      0.25 o 
  -3   7   2        0.01       -0.24      0.23 o 
  -2   7   2      177.68      187.85      2.04 o 
  -1   7   2        4.54        2.74      0.22 o 
   0   7   2      367.97      370.66      3.79 o 
   1   7   2      508.81      507.86      5.59 o 
   2   7   2       16.51       17.94      0.46 o 
   3   7   2       39.50       38.10      0.85 o 
   4   7   2        0.03        1.02      0.27 o 
   5   7   2       22.20       21.84      0.47 o 
   6   7   2        9.87        9.52      0.41 o 
   7   7   2        4.33        4.18      0.29 o 
   8   7   2        8.56        8.14      0.56 o 
  -7   8   2        0.01       -0.28      0.50 o 
  -6   8   2        8.88       10.14      0.83 o 
  -5   8   2        1.25        2.11      0.44 o 
  -4   8   2       27.26       24.27      0.80 o 
  -3   8   2       13.82       12.02      0.59 o 
  -2   8   2       19.88       23.57      0.56 o 
  -1   8   2        2.09        2.18      0.25 o 
   0   8   2       20.48       27.33      0.59 o 
   1   8   2      704.15      712.72      8.88 o 
   2   8   2        3.18        3.40      0.26 o 
   3   8   2        5.95        4.87      0.28 o 
   4   8   2       14.75       14.53      0.66 o 
   5   8   2        4.93        6.97      0.44 o 
   6   8   2       10.36        8.81      0.44 o 
   7   8   2        0.68        1.08      0.33 o 
   8   8   2       90.57      110.26      2.10 o 
  -6   9   2        1.91        1.10      0.46 o 
  -5   9   2        4.00        4.72      0.54 o 
  -4   9   2       35.89       41.81      1.12 o 
  -3   9   2        0.72       -0.55      0.36 o 
  -2   9   2      115.61      117.78      2.58 o 
  -1   9   2       93.65       93.63      1.40 o 
   0   9   2      148.92      142.15      1.87 o 
   1   9   2       15.07       13.45      0.51 o 
   2   9   2        0.15       -0.25      0.22 o 
   3   9   2       70.28       67.33      1.81 o 
   4   9   2       91.91       91.91      2.82 o 
   5   9   2       22.13       19.71      0.72 o 
   6   9   2      147.19      155.02      4.94 o 
   7   9   2        1.71        0.35      0.35 o 
  -4  10   2        6.88        3.98      0.70 o 
  -3  10   2       49.68       48.28      1.57 o 
  -2  10   2       99.20       95.63      2.29 o 
  -1  10   2       22.80       22.68      0.86 o 
   0  10   2       97.34      100.19      1.47 o 
   1  10   2        4.12        4.17      0.39 o 
   2  10   2       54.17       53.54      1.05 o 
   3  10   2       21.27       20.57      1.46 o 
   4  10   2        8.05        9.11      0.53 o 
   5  10   2       27.27       24.05      0.86 o 
   6  10   2        0.10       -0.09      0.36 o 
  -3  11   2        2.73        2.56      0.66 o 
  -2  11   2       28.67       28.00      1.19 o 
  -1  11   2       10.52       10.47      0.71 o 
   0  11   2       18.73       17.69      0.69 o 
   1  11   2        5.35        4.04      0.44 o 
   2  11   2       30.70       31.31      0.98 o 
   3  11   2        0.02       -0.38      0.37 o 
   4  11   2        2.71        6.57      0.71 o 
  -1 -11   3       12.98       11.06      1.07 o 
   0 -11   3        0.33        0.61      0.70 o 
  -4 -10   3        0.15       -0.32      0.40 o 
  -3 -10   3        2.33        3.49      0.48 o 
  -2 -10   3        1.10        1.02      0.69 o 
  -1 -10   3       49.97       52.78      1.93 o 
   0 -10   3       90.78       86.37      3.22 o 
   1 -10   3        0.23       -0.22      0.60 o 
   2 -10   3        0.04       -0.45      1.08 o 
   3 -10   3        4.81        5.41      0.87 o 
   4 -10   3        0.10        0.62      0.54 o 
  -5  -9   3       20.45       22.46      0.71 o 
  -4  -9   3        4.57        6.22      0.44 o 
  -3  -9   3       50.75       50.02      0.98 o 
  -2  -9   3      121.92      114.35      1.94 o 
  -1  -9   3      146.20      138.27      2.24 o 
   0  -9   3        4.27        2.47      0.70 o 
   1  -9   3       69.68       69.71      2.13 o 
   2  -9   3        0.35       -0.07      0.36 o 
   3  -9   3       44.60       44.26      1.24 o 
   4  -9   3        0.21       -0.13      0.36 o 
   5  -9   3        1.39        0.70      0.40 o 
  -7  -8   3       42.22       60.40      1.21 o 
  -6  -8   3        2.63        2.68      0.37 o 
  -5  -8   3       51.14       44.79      0.92 o 
  -4  -8   3       18.42       17.31      0.57 o 
  -3  -8   3        3.47        4.85      0.36 o 
  -2  -8   3       41.54       45.44      0.88 o 
  -1  -8   3      415.45      401.22      5.34 o 
   0  -8   3        0.11       -0.37      0.25 o 
   1  -8   3        1.56        3.50      0.42 o 
   2  -8   3       22.91       22.71      0.98 o 
   3  -8   3        2.37        2.25      0.98 o 
   4  -8   3       82.79       94.55      1.46 o 
   5  -8   3        5.12        5.46      0.43 o 
   6  -8   3        0.11        0.38      0.36 o 
   7  -8   3        0.97        3.38      0.49 o 
  -7  -7   3       16.53       12.93      0.58 o 
  -6  -7   3        6.11       10.74      0.48 o 
  -5  -7   3       25.84       30.26      0.71 o 
  -4  -7   3        8.08       10.57      0.44 o 
  -3  -7   3       29.75       25.15      0.62 o 
  -2  -7   3       26.50       22.12      0.63 o 
  -1  -7   3      521.67      521.58      5.34 o 
   0  -7   3       26.10       20.45      0.49 o 
   1  -7   3       30.55       23.45      0.53 o 
   2  -7   3      204.78      202.18      2.81 o 
   3  -7   3       35.42       41.40      1.04 o 
   4  -7   3        9.24        9.35      0.64 o 
   5  -7   3       23.87       23.76      0.68 o 
   6  -7   3        0.00        0.33      0.35 o 
   7  -7   3       10.77        8.73      0.58 o 
  -8  -6   3        1.37        1.05      0.31 o 
  -7  -6   3       94.94      102.40      1.54 o 
  -6  -6   3        0.99        3.57      0.35 o 
  -5  -6   3      126.22      133.79      1.55 o 
  -4  -6   3       44.24       36.52      0.70 o 
  -3  -6   3        7.06        8.72      0.37 o 
  -2  -6   3      179.97      179.43      1.82 o 
  -1  -6   3      100.92       92.86      1.05 o 
   0  -6   3       36.80       70.36      2.05 o 
   1  -6   3      109.88      113.02      1.38 o 
   2  -6   3      140.29      148.14      2.35 o 
   3  -6   3      151.68      146.57      2.13 o 
   4  -6   3       50.55       50.17      1.02 o 
   5  -6   3        0.40        0.40      0.38 o 
   7  -6   3        3.61        1.18      0.37 o 
   8  -6   3       12.57       11.96      0.63 o 
  -8  -5   3       16.03       15.42      0.55 o 
  -7  -5   3       15.00       10.27      0.44 o 
  -6  -5   3        0.49        0.39      0.25 o 
  -5  -5   3      321.30      299.12      3.28 o 
  -4  -5   3      435.55      378.19      3.68 o 
  -3  -5   3      322.80      314.84      2.87 o 
  -2  -5   3       62.31       59.11      0.73 o 
  -1  -5   3     1498.31     1527.92     13.78 o 
   0  -5   3      357.42      360.20      3.71 o 
   1  -5   3       87.71      106.58      1.17 o 
   2  -5   3      452.09      421.14      4.00 o 
   3  -5   3       24.40       21.44      0.52 o 
   4  -5   3       28.54       28.09      0.69 o 
   5  -5   3      352.38      341.73      3.94 o 
   6  -5   3        6.57        5.03      0.40 o 
   7  -5   3       38.57       36.03      0.90 o 
   8  -5   3      104.60       88.61      1.58 o 
   9  -5   3        2.43        4.73      0.54 o 
  -9  -4   3       21.68       21.08      0.82 o 
  -8  -4   3       39.29       46.20      0.87 o 
  -7  -4   3       54.55       54.52      0.91 o 
  -6  -4   3      473.88      429.55      4.57 o 
  -5  -4   3      231.72      183.56      1.92 o 
  -4  -4   3      420.11      382.54      3.43 o 
  -3  -4   3      131.75      140.30      1.29 o 
  -2  -4   3      218.08      197.29      1.94 o 
  -1  -4   3      812.08      832.33      7.57 o 
   0  -4   3      688.29      749.98      6.84 o 
   1  -4   3      181.66      174.99      1.74 o 
   2  -4   3      193.04      185.54      2.02 o 
   3  -4   3        0.28       -0.26      0.18 o 
   4  -4   3       70.56       63.93      1.09 o 
   5  -4   3       85.02       69.25      1.05 o 
   6  -4   3      972.79     1021.49     12.11 o 
   7  -4   3        8.59        7.37      0.46 o 
   8  -4   3        3.26        2.41      0.38 o 
   9  -4   3        3.48        4.19      0.52 o 
  -9  -3   3        0.84        0.45      0.38 o 
  -8  -3   3        2.96        1.84      0.37 o 
  -7  -3   3       10.45        9.07      0.40 o 
  -6  -3   3      103.35       88.15      1.08 o 
  -5  -3   3      181.60      175.83      1.71 o 
  -4  -3   3        0.13        0.94      0.14 o 
  -3  -3   3      135.31       96.65      0.99 o 
  -2  -3   3     1236.13     1206.92      9.67 o 
  -1  -3   3     5055.76     5971.54     53.81 o 
   1  -3   3      650.47      582.18      5.34 o 
   2  -3   3     1306.27     1298.70     15.56 o 
   3  -3   3      582.86      602.86      7.37 o 
   4  -3   3      147.75      184.29      2.46 o 
   5  -3   3       61.36       67.92      0.90 o 
   6  -3   3      656.39      751.42     11.14 o 
   7  -3   3       15.75       12.87      0.74 o 
   8  -3   3        1.70        1.65      0.38 o 
   9  -3   3        0.01        0.41      0.37 o 
  10  -3   3        4.00        7.35      0.76 o 
  -9  -2   3       14.33       14.69      0.70 o 
  -8  -2   3       14.36       15.23      0.65 o 
  -7  -2   3       12.80       13.87      0.42 o 
  -6  -2   3      171.43      160.00      1.66 o 
  -5  -2   3      125.34      125.52      1.28 o 
  -4  -2   3      142.00      163.45      1.57 o 
  -3  -2   3     2194.65     2362.23     20.18 o 
  -2  -2   3       17.77       21.70      0.32 o 
  -1  -2   3      621.11      647.21      5.48 o 
   0  -2   3     1166.80     1331.58     11.17 o 
   1  -2   3       19.94       35.91      0.69 o 
   2  -2   3     3623.56     3521.72     42.35 o 
   3  -2   3      168.79      118.05      1.89 o 
   4  -2   3     2065.70     2181.93     19.59 o 
   5  -2   3       55.40       62.01      0.81 o 
   6  -2   3      943.62      874.21      8.54 o 
   7  -2   3       46.23       44.03      0.88 o 
   8  -2   3      128.24      134.35      2.27 o 
   9  -2   3        2.70        5.69      0.48 o 
  10  -2   3        9.70       15.80      0.90 o 
  -9  -1   3       26.31       23.42      1.49 o 
  -8  -1   3        0.51        0.85      0.33 o 
  -7  -1   3      158.32      146.94      1.95 o 
  -6  -1   3       69.92       68.16      0.95 o 
  -5  -1   3       76.54       76.05      0.91 o 
  -4  -1   3        3.82        8.81      0.26 o 
  -3  -1   3     1528.83     1714.43     15.56 o 
  -2  -1   3      983.77      943.80      8.07 o 
  -1  -1   3       68.14       62.63      1.16 o 
   0  -1   3     1125.37     1142.64     15.48 o 
   1  -1   3      340.69      441.35      8.52 o 
   2  -1   3      379.22      281.66      3.29 o 
   3  -1   3     1658.74     2031.62     19.98 o 
   4  -1   3      299.66      227.60      2.32 o 
   5  -1   3       22.37       15.22      0.34 o 
   6  -1   3       41.98       42.46      0.95 o 
   7  -1   3      286.89      262.54      2.77 o 
   8  -1   3       54.27       59.01      1.21 o 
   9  -1   3       55.61       49.85      1.42 o 
  10  -1   3        2.20        2.36      0.55 o 
 -10   0   3        0.86        3.91      0.57 o 
  -9   0   3       64.25       46.86      1.65 o 
  -8   0   3       44.85       48.41      1.06 o 
  -7   0   3       28.25       19.81      0.72 o 
  -6   0   3        3.17        1.49      0.19 o 
  -5   0   3       30.47       29.72      0.49 o 
  -4   0   3        1.69       11.59      0.29 o 
  -3   0   3      320.92      297.24      2.82 o 
  -2   0   3      128.02      157.51      1.53 o 
  -1   0   3      556.33      608.34     22.67 o 
   1   0   3     6770.08     9508.38    224.15 o 
   2   0   3     4908.42     5836.00    119.77 o 
   3   0   3        7.48       16.02      0.34 o 
   4   0   3       33.29       19.95      0.73 o 
   5   0   3      121.64      105.78      1.17 o 
   6   0   3      338.62      309.88      3.14 o 
   7   0   3       51.97       52.25      0.91 o 
   8   0   3       14.26       18.54      0.68 o 
   9   0   3        2.32        7.84      0.61 o 
  10   0   3        2.43        5.32      0.62 o 
  -9   1   3      224.95      245.48      3.54 o 
  -8   1   3        1.81        2.57      0.42 o 
  -7   1   3        0.53        2.47      0.33 o 
  -6   1   3       26.12       27.58      0.67 o 
  -5   1   3       45.78       47.03      0.70 o 
  -4   1   3      273.28      324.29      3.29 o 
  -3   1   3     1023.37     1117.36     11.74 o 
  -2   1   3      772.61      794.28      9.28 o 
  -1   1   3      847.02      824.71      8.01 o 
   0   1   3     1439.87     1659.65     16.48 o 
   1   1   3     1258.87     1566.05     18.05 o 
   2   1   3        1.01        2.48      0.10 o 
   3   1   3      672.33      772.31      6.41 o 
   4   1   3      602.37      682.82      5.70 o 
   5   1   3        0.59        1.31      0.18 o 
   6   1   3        0.30        2.15      0.21 o 
   7   1   3      729.57      733.67      7.89 o 
   8   1   3       71.61       72.13      1.17 o 
   9   1   3      114.30      108.74      2.18 o 
  10   1   3        2.45        4.48      0.59 o 
  -9   2   3       29.05       26.77      0.94 o 
  -8   2   3        0.18       -0.07      0.34 o 
  -7   2   3      231.52      188.34      2.62 o 
  -6   2   3        0.06        1.51      0.28 o 
  -5   2   3       10.93       15.41      0.43 o 
  -4   2   3     1049.46     1012.50     11.89 o 
  -3   2   3       22.11       26.03      0.79 o 
  -2   2   3      773.16      817.24      7.89 o 
  -1   2   3        8.54       10.83      0.17 o 
   0   2   3     1279.66     1448.54     11.33 o 
   1   2   3     3145.81     3521.13     49.20 o 
   2   2   3       13.98       10.10      0.32 o 
   3   2   3       25.59       27.70      0.51 o 
   4   2   3     1796.94     1791.17     24.42 o 
   5   2   3        3.04        8.51      0.24 o 
   6   2   3       19.21       27.59      0.48 o 
   7   2   3       99.77       97.47      1.48 o 
   8   2   3       45.83       41.08      0.75 o 
   9   2   3      102.34      122.71      1.69 o 
  10   2   3        0.32       -0.51      0.40 o 
  -9   3   3        0.62        0.50      0.41 o 
  -8   3   3        0.53        0.78      0.36 o 
  -7   3   3      154.58      130.47      2.14 o 
  -6   3   3        0.12        1.00      0.30 o 
  -5   3   3      223.18      194.63      2.59 o 
  -4   3   3      118.84      154.61      2.89 o 
  -3   3   3      163.81      208.20      2.64 o 
  -2   3   3     1067.74     1194.35     11.47 o 
  -1   3   3        0.04        0.56      0.09 o 
   0   3   3     3763.21     4567.33     33.68 o 
   1   3   3     1748.15     1933.09     23.22 o 
   2   3   3      897.78      913.47     16.97 o 
   3   3   3      582.92      632.50     11.81 o 
   4   3   3        6.10        2.88      0.13 o 
   5   3   3       17.09       17.20      0.31 o 
   6   3   3      122.54      130.87      1.45 o 
   7   3   3        2.45        2.20      0.24 o 
   8   3   3       30.69       31.82      0.63 o 
   9   3   3        1.39        1.28      0.28 o 
  10   3   3        0.74        2.01      0.32 o 
  -9   4   3        0.29        0.12      0.41 o 
  -8   4   3        2.41        2.87      0.42 o 
  -7   4   3       12.95       13.42      0.60 o 
  -6   4   3        1.19        1.72      0.33 o 
  -5   4   3       13.07        9.33      0.46 o 
  -4   4   3      248.36      201.16      2.63 o 
  -3   4   3       37.03       27.03      0.51 o 
  -2   4   3       62.05       37.57      0.48 o 
  -1   4   3       27.41       33.83      0.54 o 
   0   4   3      318.79      318.03      2.39 o 
   1   4   3       55.71       55.26      0.71 o 
   2   4   3      787.29      890.81     22.17 o 
   3   4   3        9.49       16.05      0.63 o 
   4   4   3      395.49      424.40      7.53 o 
   5   4   3        2.46        2.15      0.13 o 
   6   4   3      124.63      122.47      1.36 o 
   7   4   3      165.72      169.41      2.48 o 
   8   4   3       27.57       20.52      0.50 o 
   9   4   3        0.88        0.02      0.23 o 
  10   4   3       19.55       16.26      0.64 o 
  -8   5   3       12.14       10.84      0.70 o 
  -7   5   3      335.43      312.94      5.26 o 
  -6   5   3        0.27        0.07      0.29 o 
  -5   5   3        2.23        0.94      0.28 o 
  -4   5   3       40.39       37.22      0.78 o 
  -3   5   3       40.62       34.20      0.77 o 
  -2   5   3      867.07      939.64      9.10 o 
  -1   5   3      124.68      106.65      1.29 o 
   0   5   3      409.35      427.08      3.42 o 
   1   5   3       82.70       78.17      0.86 o 
   2   5   3      376.31      418.89      4.62 o 
   3   5   3        5.82        3.55      0.39 o 
   4   5   3      107.38       99.48      2.27 o 
   5   5   3      315.08      314.42      5.37 o 
   6   5   3       20.25       17.88      0.52 o 
   7   5   3        3.67        3.75      0.22 o 
   8   5   3        9.77        7.38      0.37 o 
   9   5   3        6.80        7.62      0.43 o 
  -8   6   3        5.82        6.90      0.54 o 
  -7   6   3        1.83        2.59      0.40 o 
  -6   6   3       14.54       17.96      0.65 o 
  -5   6   3      316.35      284.27      3.71 o 
  -4   6   3       51.43       59.41      1.12 o 
  -3   6   3       80.08       95.70      1.32 o 
  -2   6   3       30.27       34.74      0.55 o 
  -1   6   3      236.94      235.75      2.66 o 
   0   6   3      102.76      131.04      1.22 o 
   1   6   3       89.65       75.89      0.97 o 
   2   6   3      394.99      446.72      4.83 o 
   3   6   3     1052.59     1003.22     10.94 o 
   4   6   3        9.80       12.26      0.48 o 
   5   6   3       10.44        8.65      0.54 o 
   6   6   3       48.07       47.41      1.22 o 
   7   6   3        0.19        0.68      0.19 o 
   8   6   3       13.71       16.70      0.50 o 
   9   6   3       11.13        6.29      0.39 o 
  -7   7   3        5.32        5.51      0.50 o 
  -6   7   3        0.76        0.05      0.35 o 
  -5   7   3       64.70       61.71      1.18 o 
  -4   7   3      243.00      228.32      3.05 o 
  -3   7   3      122.79      120.96      1.76 o 
  -2   7   3        0.04        0.28      0.17 o 
  -1   7   3        6.65        8.97      0.30 o 
   0   7   3       32.75       32.18      0.84 o 
   1   7   3      110.86      113.18      1.47 o 
   2   7   3       25.64       33.02      0.78 o 
   3   7   3      345.60      322.92      4.19 o 
   4   7   3        2.48        2.33      0.22 o 
   5   7   3        8.32        8.07      0.71 o 
   6   7   3       44.34       46.00      2.46 o 
   7   7   3        3.73        6.42      0.48 o 
   8   7   3       29.74       41.45      1.15 o 
  -7   8   3        0.02       -0.44      0.40 o 
  -6   8   3       22.25       20.15      1.47 o 
  -5   8   3       42.83       43.03      1.14 o 
  -4   8   3       11.14       10.81      0.61 o 
  -3   8   3        4.55        5.99      0.45 o 
  -2   8   3       82.64       84.87      1.21 o 
  -1   8   3       18.61       15.27      0.43 o 
   0   8   3      123.45      126.43      1.63 o 
   1   8   3      299.84      279.24      3.22 o 
   2   8   3       44.46       54.79      0.92 o 
   3   8   3        1.34        0.53      0.17 o 
   4   8   3       51.86       49.55      1.74 o 
   5   8   3       75.10       76.73      3.37 o 
   6   8   3       19.26       14.81      1.01 o 
   7   8   3       17.40       19.50      0.59 o 
   8   8   3       27.01       28.16      0.80 o 
  -6   9   3       16.22       14.16      0.78 o 
  -5   9   3       61.87       64.04      1.49 o 
  -4   9   3       13.08       10.94      0.65 o 
  -3   9   3      141.04      128.68      2.25 o 
  -2   9   3        8.77        9.78      0.73 o 
  -1   9   3       89.26       84.68      1.39 o 
   0   9   3      253.91      262.79      3.13 o 
   1   9   3        1.60        0.17      0.21 o 
   2   9   3       95.31      106.85      1.75 o 
   3   9   3       20.64       21.16      0.91 o 
   4   9   3       77.71       71.76      2.26 o 
   5   9   3       19.49       19.83      1.19 o 
   6   9   3       48.20       47.23      1.13 o 
   7   9   3       15.56       13.15      0.90 o 
  -4  10   3        5.15        1.90      0.63 o 
  -3  10   3       71.29       67.36      1.88 o 
  -2  10   3       11.59       10.10      0.77 o 
  -1  10   3        9.11        8.06      0.53 o 
   0  10   3       38.59       34.92      0.76 o 
   1  10   3        9.84        9.20      0.42 o 
   2  10   3       95.15       95.50      1.34 o 
   3  10   3        0.84        0.42      0.30 o 
   4  10   3      121.18      119.81      2.38 o 
   5  10   3        1.56        1.19      0.36 o 
   6  10   3        6.54        2.90      0.40 o 
  -3  11   3       46.18       44.14      3.02 o 
  -2  11   3        7.17        6.41      0.73 o 
  -1  11   3        0.81       -0.47      0.46 o 
   0  11   3       13.90       15.22      0.61 o 
   1  11   3       62.21       62.92      1.33 o 
   2  11   3        0.70       -0.10      0.29 o 
   3  11   3       16.25       18.75      0.61 o 
   4  11   3        0.01        0.51      0.30 o 
  -3 -10   4        9.00       10.30      1.33 o 
  -2 -10   4       10.13        7.74      1.30 o 
  -1 -10   4      177.65      162.35      3.92 o 
   0 -10   4        0.11       -0.20      0.62 o 
   1 -10   4       10.45       10.62      2.12 o 
   2 -10   4        0.03        0.31      0.67 o 
   3 -10   4       46.69       42.77      2.54 o 
  -5  -9   4       26.18       34.45      0.89 o 
  -4  -9   4       48.62       44.30      0.98 o 
  -3  -9   4       29.06       25.93      0.74 o 
  -2  -9   4       18.35       18.27      0.87 o 
  -1  -9   4       32.50       35.54      1.55 o 
   0  -9   4      125.83      115.34      2.97 o 
   1  -9   4       58.25       57.51      1.95 o 
   2  -9   4       15.44       16.57      1.10 o 
   3  -9   4       76.85       74.86      1.69 o 
   4  -9   4        2.43        3.38      0.52 o 
   5  -9   4       25.74       29.44      0.92 o 
  -6  -8   4        3.49        1.26      0.36 o 
  -5  -8   4        3.63        5.08      0.43 o 
  -4  -8   4       25.49       29.05      0.90 o 
  -3  -8   4       38.17       43.79      0.91 o 
  -2  -8   4       11.20       14.08      0.53 o 
  -1  -8   4       69.42       68.01      1.35 o 
   0  -8   4      285.21      292.08      4.62 o 
   1  -8   4        9.41        8.52      0.63 o 
   2  -8   4       28.09       30.36      0.96 o 
   3  -8   4       33.78       27.59      0.94 o 
   4  -8   4      129.20      122.45      1.99 o 
   5  -8   4        2.32        6.04      0.45 o 
   6  -8   4        5.60        4.81      0.47 o 
  -7  -7   4       27.14       42.54      0.92 o 
  -6  -7   4       20.22       19.97      0.80 o 
  -5  -7   4       34.77       30.80      0.75 o 
  -4  -7   4       53.18       44.89      1.14 o 
  -3  -7   4       29.89       29.98      0.70 o 
  -2  -7   4       62.85       58.10      0.88 o 
  -1  -7   4       70.74       69.17      1.10 o 
   0  -7   4      100.61      100.24      1.45 o 
   1  -7   4       26.45       23.65      0.68 o 
   2  -7   4       11.82       13.14      0.68 o 
   3  -7   4        7.43        6.98      0.45 o 
   4  -7   4        0.40        2.31      0.60 o 
   5  -7   4      141.15      121.72      1.75 o 
   6  -7   4       99.01      111.42      2.75 o 
   7  -7   4       74.12      101.79      1.76 o 
  -8  -6   4       41.79       46.58      1.21 o 
  -7  -6   4        2.33        2.62      0.32 o 
  -6  -6   4       63.20       56.81      0.89 o 
  -5  -6   4        2.76        1.24      0.25 o 
  -4  -6   4       10.57        6.52      0.37 o 
  -3  -6   4      647.26      611.65      6.22 o 
  -2  -6   4       53.46       38.06      0.65 o 
  -1  -6   4       90.98       86.27      1.03 o 
   0  -6   4       96.76       96.26      1.23 o 
   1  -6   4      274.93      251.61      2.74 o 
   2  -6   4       37.98       47.37      1.20 o 
   3  -6   4      197.64      181.60      2.58 o 
   4  -6   4       41.13       42.29      0.94 o 
   5  -6   4        1.64        1.32      0.30 o 
   6  -6   4      113.64      117.34      2.62 o 
   7  -6   4       42.31       31.76      0.88 o 
   8  -6   4        4.98        0.92      0.37 o 
  -8  -5   4       38.29       30.74      0.97 o 
  -7  -5   4       58.24       66.40      1.09 o 
  -6  -5   4       20.39       22.23      0.76 o 
  -5  -5   4        0.63        0.84      0.26 o 
  -4  -5   4       40.99       27.40      0.59 o 
  -3  -5   4       33.46       51.19      0.70 o 
  -2  -5   4        8.60        4.32      0.23 o 
  -1  -5   4      260.57      253.62      2.50 o 
   0  -5   4       76.08       91.30      1.40 o 
   1  -5   4     1339.60     1373.11     13.53 o 
   2  -5   4        4.85        1.65      0.30 o 
   3  -5   4       53.81       39.08      0.82 o 
   4  -5   4      143.20      159.77      2.28 o 
   5  -5   4       65.40       65.47      1.07 o 
   6  -5   4      111.12      108.43      2.07 o 
   7  -5   4      133.81      138.61      2.10 o 
   8  -5   4      150.44      151.41      2.31 o 
   9  -5   4        0.34        1.77      0.60 o 
  -9  -4   4        0.09        1.03      0.43 o 
  -8  -4   4        1.30        1.49      0.46 o 
  -7  -4   4       33.38       32.09      0.71 o 
  -6  -4   4        3.81        5.83      0.34 o 
  -5  -4   4       12.54       18.90      0.46 o 
  -4  -4   4       34.52       16.75      0.36 o 
  -3  -4   4       31.64       27.11      0.42 o 
  -2  -4   4        4.35        9.76      0.28 o 
  -1  -4   4      277.89      319.90      3.06 o 
   0  -4   4       27.03       36.15      0.69 o 
   1  -4   4      422.98      492.94      5.00 o 
   2  -4   4        4.38        4.23      0.29 o 
   3  -4   4       40.91       53.73      0.95 o 
   4  -4   4        2.73        4.60      0.33 o 
   5  -4   4        1.31        0.88      0.24 o 
   6  -4   4       55.25       61.04      1.12 o 
   7  -4   4       40.22       31.04      0.79 o 
   8  -4   4       28.60       35.01      1.27 o 
   9  -4   4       12.82        7.97      0.61 o 
  -9  -3   4        4.03        4.69      0.51 o 
  -8  -3   4        2.76        1.07      0.47 o 
  -7  -3   4       30.98       30.30      0.80 o 
  -6  -3   4        1.20        2.96      0.25 o 
  -5  -3   4       16.30       31.06      0.64 o 
  -4  -3   4       17.75       16.39      0.35 o 
  -3  -3   4      496.87      463.87      3.86 o 
  -2  -3   4       29.35       29.08      0.43 o 
  -1  -3   4      775.37      876.80      7.98 o 
   0  -3   4       15.76        6.46      0.32 o 
   1  -3   4      151.04      179.65      1.79 o 
   2  -3   4       16.04       16.81      0.48 o 
   3  -3   4      103.08       98.09      1.74 o 
   4  -3   4      332.12      305.91      3.92 o 
   5  -3   4      101.64       84.49      1.18 o 
   6  -3   4       87.88       78.11      1.29 o 
   7  -3   4      383.50      394.95      4.95 o 
   8  -3   4       24.64       22.36      0.78 o 
   9  -3   4        6.27        9.59      0.61 o 
  -9  -2   4       30.24       38.30      1.06 o 
  -8  -2   4       14.39       13.04      0.64 o 
  -7  -2   4      152.99      141.84      1.96 o 
  -6  -2   4       54.25       42.09      0.69 o 
  -5  -2   4      552.71      499.48      4.46 o 
  -4  -2   4        3.11        3.29      0.19 o 
  -3  -2   4      361.21      329.25      2.97 o 
  -2  -2   4      237.99      236.33      2.03 o 
  -1  -2   4     3051.72     3551.23     29.92 o 
   0  -2   4      181.31      106.58      1.04 o 
   1  -2   4        2.53        2.21      0.29 o 
   2  -2   4     1045.83     1091.38     13.80 o 
   3  -2   4      957.83     1045.43     10.29 o 
   4  -2   4     1355.44     1354.08     13.26 o 
   5  -2   4       36.16       58.27      1.37 o 
   6  -2   4        0.43        1.37      0.22 o 
   7  -2   4        8.09        8.57      0.44 o 
   8  -2   4       36.26       33.26      0.90 o 
   9  -2   4        4.26        3.54      0.43 o 
  10  -2   4        1.46        6.06      0.68 o 
  -9  -1   4        0.21        0.44      0.41 o 
  -8  -1   4        1.02        0.58      0.33 o 
  -7  -1   4      353.55      330.38      4.41 o 
  -6  -1   4       81.49       70.80      0.93 o 
  -5  -1   4      112.61      111.41      1.25 o 
  -4  -1   4        7.39       17.30      0.36 o 
  -3  -1   4        2.08        0.36      0.14 o 
  -2  -1   4       61.40       71.99      0.72 o 
  -1  -1   4       81.86       84.96      0.79 o 
   0  -1   4        2.03        4.15      0.17 o 
   1  -1   4      551.63      607.76      6.02 o 
   2  -1   4     1403.19     1303.04     12.73 o 
   3  -1   4      116.02      152.58      1.64 o 
   4  -1   4      115.67      172.73      1.85 o 
   5  -1   4        0.99        1.64      0.17 o 
   6  -1   4      300.51      283.76      2.93 o 
   7  -1   4      550.24      539.85      6.00 o 
   8  -1   4        0.11        1.22      0.37 o 
   9  -1   4       15.26       15.94      0.82 o 
  10  -1   4        0.29        0.47      0.49 o 
  -9   0   4        6.41        3.42      0.54 o 
  -8   0   4        9.18       16.53      0.83 o 
  -7   0   4      340.51      330.97      3.92 o 
  -6   0   4       13.45       12.11      0.64 o 
  -5   0   4        0.29        1.57      0.35 o 
  -4   0   4       52.06       44.84      0.61 o 
  -3   0   4       39.36       36.58      0.52 o 
  -2   0   4     1629.89     1761.47     15.94 o 
  -1   0   4      942.73     1063.11      9.50 o 
   0   0   4      179.56      170.77      2.76 o 
   1   0   4       55.04       54.39      0.96 o 
   2   0   4      250.72      302.57      2.63 o 
   3   0   4      244.80      272.86      2.77 o 
   4   0   4       84.62       95.07      1.05 o 
   5   0   4       88.68      104.79      1.61 o 
   6   0   4      111.02       98.40      1.21 o 
   7   0   4       12.50       22.22      0.52 o 
   8   0   4       24.19       31.28      0.72 o 
   9   0   4       39.24       37.04      1.16 o 
  10   0   4        9.33       13.02      0.82 o 
  -9   1   4       46.26       50.85      1.37 o 
  -8   1   4       76.22       74.28      1.66 o 
  -7   1   4       47.81       45.50      1.00 o 
  -6   1   4       87.48       64.98      1.32 o 
  -5   1   4       34.18       26.12      0.68 o 
  -4   1   4      158.83      171.14      1.86 o 
  -3   1   4      110.99      164.75      2.15 o 
  -2   1   4     1998.48     2153.44     21.11 o 
  -1   1   4     1044.41     1054.90      8.35 o 
   0   1   4       31.99       26.94      0.48 o 
   1   1   4      309.73      329.65      2.65 o 
   2   1   4      198.34      178.14      1.88 o 
   3   1   4      552.06      511.56      4.60 o 
   4   1   4       45.80       50.36      0.55 o 
   5   1   4      110.15      107.73      1.33 o 
   6   1   4      326.18      290.01      2.92 o 
   7   1   4       92.19       77.09      1.15 o 
   8   1   4       36.40       30.22      0.68 o 
   9   1   4        1.53        2.38      0.32 o 
  10   1   4        2.89        3.03      0.55 o 
  -9   2   4       12.61       15.11      0.85 o 
  -8   2   4       30.76       34.47      1.03 o 
  -7   2   4       32.73       25.78      0.74 o 
  -6   2   4      202.12      167.63      2.43 o 
  -5   2   4       27.89       22.60      0.59 o 
  -4   2   4       49.02       69.91      1.11 o 
  -3   2   4      254.70      256.68      3.21 o 
  -2   2   4      859.67      926.79      8.26 o 
  -1   2   4       95.27       91.02      0.93 o 
   0   2   4      738.41      786.15      5.83 o 
   1   2   4     2466.55     2808.71     23.67 o 
   2   2   4     1410.73     1579.32     20.04 o 
   3   2   4      236.77      224.01      3.10 o 
   4   2   4       12.00       17.85      0.59 o 
   5   2   4        0.56        1.34      0.15 o 
   6   2   4      236.12      228.12      2.86 o 
   7   2   4        3.99        4.10      0.46 o 
   8   2   4      167.92      160.31      2.65 o 
   9   2   4       37.86       41.05      0.79 o 
  10   2   4        2.89        6.08      0.47 o 
  -9   3   4        0.73        1.98      0.60 o 
  -8   3   4        0.00       -0.06      0.32 o 
  -7   3   4       50.86       45.87      1.00 o 
  -6   3   4       15.55       20.49      0.64 o 
  -5   3   4      246.56      288.03      3.69 o 
  -4   3   4       60.89       80.36      1.25 o 
  -3   3   4      158.48      197.24      2.54 o 
  -2   3   4      605.32      621.49      5.59 o 
  -1   3   4      155.37      160.18      1.53 o 
   0   3   4      262.57      231.72      1.77 o 
   1   3   4      366.28      325.11      3.20 o 
   2   3   4     1685.55     1799.95     24.75 o 
   3   3   4     1211.78     1290.62     41.88 o 
   4   3   4      239.25      281.82      3.48 o 
   5   3   4      106.75       98.83      1.70 o 
   6   3   4        7.06        6.61      0.24 o 
   7   3   4      150.54      141.69      1.93 o 
   8   3   4       21.12       18.47      0.48 o 
   9   3   4       33.35       29.78      0.76 o 
  10   3   4       21.19       24.05      0.63 o 
  -9   4   4       17.42       18.87      0.87 o 
  -8   4   4        2.97        0.77      0.36 o 
  -7   4   4       13.34        8.47      0.53 o 
  -6   4   4       77.94       63.97      1.49 o 
  -5   4   4      313.61      284.37      3.98 o 
  -4   4   4        0.01        1.15      0.24 o 
  -3   4   4       23.88       48.75      0.65 o 
  -2   4   4      140.02      143.39      1.48 o 
  -1   4   4        0.10        1.24      0.12 o 
   0   4   4     1406.80     1545.25     11.41 o 
   1   4   4      181.77      199.84      2.22 o 
   2   4   4      256.54      188.22      3.04 o 
   3   4   4       41.23       68.83      1.52 o 
   4   4   4      117.40      107.19      2.26 o 
   5   4   4       58.89       54.65      1.57 o 
   6   4   4      193.87      201.38      2.31 o 
   7   4   4       66.47       64.59      1.56 o 
   8   4   4        0.74       -0.04      0.19 o 
   9   4   4       24.78       33.72      0.78 o 
  10   4   4       29.29       45.94      1.26 o 
  -8   5   4        0.08        0.07      0.35 o 
  -7   5   4       30.67       33.17      0.91 o 
  -6   5   4        0.94        1.05      0.33 o 
  -5   5   4       39.65       33.89      0.97 o 
  -4   5   4        0.74        0.22      0.23 o 
  -3   5   4      590.64      567.01      5.62 o 
  -2   5   4      202.78      220.94      2.11 o 
  -1   5   4       52.37       50.15      0.65 o 
   0   5   4       90.00      128.89      1.16 o 
   1   5   4     1164.21     1319.26     15.46 o 
   2   5   4      131.77      160.67      1.83 o 
   3   5   4      753.65      849.06     15.90 o 
   4   5   4      114.85      111.47      3.15 o 
   5   5   4     1044.86      996.77     19.73 o 
   6   5   4       29.11       25.22      0.58 o 
   7   5   4        2.75        4.00      0.21 o 
   8   5   4       23.73       18.19      0.50 o 
   9   5   4       20.54       26.78      0.68 o 
  -8   6   4       51.42       49.36      1.18 o 
  -7   6   4        0.18        0.44      0.36 o 
  -6   6   4        3.64        5.13      0.45 o 
  -5   6   4        6.70        4.70      0.55 o 
  -4   6   4        0.49       -0.01      0.19 o 
  -3   6   4      167.64      170.05      1.72 o 
  -2   6   4      203.02      205.20      2.18 o 
  -1   6   4       61.95       65.13      0.81 o 
   0   6   4       46.79       41.44      0.56 o 
   1   6   4        8.08       18.40      0.38 o 
   2   6   4      240.75      225.93      2.48 o 
   3   6   4      469.58      516.67      8.62 o 
   4   6   4       71.32       77.57      3.42 o 
   5   6   4       97.96       83.59      3.27 o 
   6   6   4        1.42        0.59      0.66 o 
   7   6   4       35.24       36.44      0.64 o 
   8   6   4       69.88       68.22      1.10 o 
   9   6   4        4.16        6.13      0.37 o 
  -7   7   4        0.83        0.07      0.36 o 
  -6   7   4       11.01        7.94      0.53 o 
  -5   7   4       54.87       49.81      1.04 o 
  -4   7   4       45.61       43.19      1.04 o 
  -3   7   4        0.21        1.10      0.32 o 
  -2   7   4       36.95       32.93      0.57 o 
  -1   7   4      157.01      179.82      2.12 o 
   0   7   4       13.70       12.30      0.40 o 
   1   7   4      213.16      195.87      2.27 o 
   2   7   4       56.30       50.26      0.64 o 
   3   7   4      639.98      649.50      7.12 o 
   4   7   4       12.00        7.52      0.78 o 
   5   7   4       13.85        7.49      1.07 o 
   6   7   4       91.82       87.66      3.61 o 
   7   7   4       47.72       53.82      1.04 o 
   8   7   4        0.13        1.41      0.28 o 
  -6   8   4       41.67       41.16      1.41 o 
  -5   8   4        1.24        1.07      0.41 o 
  -4   8   4        2.92        3.16      0.43 o 
  -3   8   4        4.00        5.68      0.77 o 
  -2   8   4       79.66       87.77      1.24 o 
  -1   8   4        2.95        7.57      0.32 o 
   0   8   4       48.15       52.29      0.92 o 
   1   8   4       53.45       47.20      0.76 o 
   2   8   4      368.84      354.42      3.97 o 
   3   8   4       33.93       30.99      0.54 o 
   4   8   4       15.02       20.38      1.03 o 
   5   8   4      101.24      107.71      4.18 o 
   6   8   4        5.54        3.71      1.02 o 
   7   8   4       75.83       79.47      3.72 o 
   8   8   4       15.96       12.31      0.54 o 
  -5   9   4        9.86        9.28      0.85 o 
  -4   9   4       31.60       32.48      1.27 o 
  -3   9   4        0.35       -0.20      0.51 o 
  -2   9   4       41.33       44.15      1.34 o 
  -1   9   4      135.38      128.47      1.89 o 
   0   9   4      159.93      167.67      2.31 o 
   1   9   4       67.33       64.67      0.98 o 
   2   9   4        1.37        1.20      0.21 o 
   3   9   4       41.11       42.86      2.24 o 
   4   9   4       47.83       40.93      1.63 o 
   5   9   4       65.97       71.87      3.33 o 
   6   9   4       31.36       33.58      2.30 o 
   7   9   4       59.76       59.11      1.18 o 
  -4  10   4       37.10       34.59      1.36 o 
  -3  10   4        0.12       -0.27      0.55 o 
  -2  10   4        0.17       -0.12      0.45 o 
  -1  10   4        0.39        0.44      0.29 o 
   0  10   4        0.59       -0.25      0.27 o 
   1  10   4       40.59       38.63      0.79 o 
   2  10   4        8.88        9.50      0.55 o 
   3  10   4        0.79        0.26      0.24 o 
   4  10   4        2.03        0.76      0.25 o 
   5  10   4        8.54        8.09      0.57 o 
   6  10   4        3.81        5.17      0.41 o 
  -2  11   4        3.83        3.53      0.63 o 
  -1  11   4        7.42        5.56      0.75 o 
   0  11   4       13.97       13.59      0.59 o 
   1  11   4        1.92        2.03      0.34 o 
   2  11   4        0.12       -0.46      0.37 o 
   3  11   4       20.61       23.61      1.33 o 
   4  11   4        2.48        2.97      0.45 o 
  -2 -10   5       21.12       23.21      1.44 o 
  -1 -10   5        4.42        4.30      1.25 o 
   0 -10   5       26.82       27.67      3.98 o 
   1 -10   5        9.56       12.20      1.13 o 
   2 -10   5        0.07        0.16      0.66 o 
   3 -10   5       36.23       38.96      1.75 o 
  -4  -9   5        2.48        3.99      0.60 o 
  -3  -9   5       17.90       17.24      1.33 o 
  -2  -9   5       10.28       11.49      1.05 o 
  -1  -9   5       36.35       39.02      1.66 o 
   0  -9   5       30.36       22.70      1.32 o 
   1  -9   5        0.35       -0.06      0.57 o 
   2  -9   5       44.73       53.95      1.40 o 
   3  -9   5        4.53        5.86      0.69 o 
   4  -9   5        0.78        0.52      0.74 o 
   5  -9   5        2.10        1.33      0.45 o 
  -6  -8   5        2.90        6.91      0.68 o 
  -5  -8   5       28.12       30.75      1.12 o 
  -4  -8   5        1.62        0.58      0.36 o 
  -3  -8   5        1.84        1.10      0.38 o 
  -2  -8   5       61.71       52.75      2.26 o 
  -1  -8   5      102.72       99.60      3.33 o 
   0  -8   5        9.39        6.61      0.53 o 
   1  -8   5       14.22       14.85      0.74 o 
   2  -8   5       25.30       19.09      0.81 o 
   3  -8   5        1.46        0.85      0.42 o 
   4  -8   5        1.53        1.96      0.39 o 
   5  -8   5       33.18       37.79      0.91 o 
   6  -8   5        7.59        6.19      0.49 o 
  -7  -7   5        1.04        0.73      0.53 o 
  -6  -7   5       13.52       15.30      0.85 o 
  -5  -7   5        0.09        0.78      0.33 o 
  -4  -7   5        0.47        0.96      0.45 o 
  -3  -7   5       34.95       33.30      0.78 o 
  -2  -7   5       82.05       76.57      1.48 o 
  -1  -7   5      219.15      213.86      2.71 o 
   0  -7   5        0.24        1.96      0.39 o 
   1  -7   5        0.01        0.71      0.30 o 
   2  -7   5       42.99       38.74      0.90 o 
   3  -7   5        4.12        5.73      0.49 o 
   4  -7   5       27.91       27.59      0.79 o 
   5  -7   5        4.97        1.59      0.39 o 
   6  -7   5       12.88       12.68      0.59 o 
   7  -7   5        9.52       18.30      0.74 o 
  -7  -6   5       11.51        8.26      0.54 o 
  -6  -6   5       64.00       63.34      1.17 o 
  -5  -6   5       90.25       89.84      1.29 o 
  -4  -6   5        1.50        2.11      0.30 o 
  -3  -6   5       70.48       70.17      1.31 o 
  -2  -6   5        7.19       10.89      0.42 o 
  -1  -6   5      406.88      419.63      4.04 o 
   0  -6   5      102.11      104.18      1.80 o 
   1  -6   5      293.82      270.36      3.24 o 
   2  -6   5       29.82       30.72      0.79 o 
   3  -6   5      319.11      314.39      4.18 o 
   4  -6   5        0.08        0.42      0.29 o 
   5  -6   5       91.15       79.64      1.82 o 
   6  -6   5        0.08        1.20      0.32 o 
   7  -6   5       46.64       43.50      1.03 o 
   8  -6   5        4.95        4.64      0.56 o 
  -8  -5   5       15.43       23.64      1.02 o 
  -7  -5   5        0.06        0.76      0.32 o 
  -6  -5   5       40.46       42.10      0.76 o 
  -5  -5   5        1.88        2.10      0.25 o 
  -4  -5   5       70.89       68.26      0.92 o 
  -3  -5   5        2.14        2.10      0.22 o 
  -2  -5   5      158.46      131.22      1.45 o 
  -1  -5   5       36.18       31.14      0.54 o 
   0  -5   5        1.07        3.67      0.26 o 
   1  -5   5      679.70      670.25      6.79 o 
   2  -5   5        3.58        4.79      0.44 o 
   3  -5   5        8.30       11.52      0.49 o 
   4  -5   5        0.36        0.69      0.28 o 
   5  -5   5        3.98        7.53      0.49 o 
   6  -5   5      105.71      114.57      2.19 o 
   7  -5   5       44.25       55.01      1.14 o 
   8  -5   5      112.27      132.42      2.40 o 
  -8  -4   5       19.49       28.76      0.93 o 
  -7  -4   5        7.75        7.31      0.53 o 
  -6  -4   5        1.34        2.12      0.26 o 
  -5  -4   5       21.93       26.66      0.51 o 
  -4  -4   5       23.95       30.03      0.49 o 
  -3  -4   5       42.05       40.56      0.59 o 
  -2  -4   5       14.87       21.87      0.44 o 
  -1  -4   5      287.18      281.10      2.76 o 
   0  -4   5        2.26        1.35      0.18 o 
   1  -4   5       51.24       64.00      0.89 o 
   2  -4   5        0.53        4.37      0.31 o 
   3  -4   5       23.69       20.76      0.58 o 
   4  -4   5       88.91       87.48      1.40 o 
   5  -4   5      142.40      123.27      1.86 o 
   6  -4   5       89.90       96.18      1.40 o 
   7  -4   5       68.02       58.61      1.43 o 
   8  -4   5       36.19       20.84      0.82 o 
   9  -4   5       32.50       43.08      1.18 o 
  -9  -3   5        1.83        1.29      0.45 o 
  -8  -3   5       14.89       14.64      0.71 o 
  -7  -3   5        9.95       10.96      0.60 o 
  -6  -3   5      281.50      277.55      2.88 o 
  -5  -3   5       45.94       42.49      0.64 o 
  -4  -3   5       86.36       97.75      1.03 o 
  -3  -3   5       78.56       71.07      0.79 o 
  -2  -3   5      334.62      328.33      2.94 o 
  -1  -3   5        9.34        3.85      0.21 o 
   0  -3   5       22.64       37.18      0.60 o 
   1  -3   5      837.85      798.44      9.72 o 
   2  -3   5      487.16      462.88      5.77 o 
   3  -3   5       57.92       61.89      1.88 o 
   4  -3   5      221.08      208.12      2.51 o 
   5  -3   5       52.58       59.41      1.06 o 
   6  -3   5      481.89      477.24      6.98 o 
   7  -3   5       15.91       18.22      0.63 o 
   8  -3   5        2.38        3.30      0.48 o 
   9  -3   5        4.86        7.79      0.58 o 
  -9  -2   5       14.15       13.70      0.74 o 
  -8  -2   5       25.62       23.56      0.82 o 
  -7  -2   5       17.32       16.28      0.59 o 
  -6  -2   5       47.71       45.39      0.92 o 
  -5  -2   5      211.66      199.81      1.98 o 
  -4  -2   5      755.77      723.16      5.95 o 
  -3  -2   5       11.31       14.05      0.30 o 
  -2  -2   5     1016.96     1100.96      8.88 o 
  -1  -2   5       67.30       93.98      0.97 o 
   0  -2   5        0.57        1.64      0.22 o 
   1  -2   5      456.90      381.51      4.77 o 
   2  -2   5       40.53       51.15      0.89 o 
   3  -2   5     1330.57     1367.15     13.41 o 
   4  -2   5      240.00      230.03      2.46 o 
   5  -2   5      179.33      181.83      1.85 o 
   6  -2   5       19.93       23.22      0.61 o 
   7  -2   5      208.54      183.83      2.50 o 
   8  -2   5        1.00        3.36      0.41 o 
   9  -2   5        0.34       -0.07      0.54 o 
  10  -2   5        0.16        0.80      0.49 o 
  -9  -1   5        8.06       10.17      0.65 o 
  -8  -1   5        7.72        7.42      0.48 o 
  -7  -1   5       55.64       58.76      1.09 o 
  -6  -1   5        5.01        9.32      0.45 o 
  -5  -1   5       49.30       51.81      0.93 o 
  -4  -1   5       31.18       41.06      0.58 o 
  -3  -1   5       18.54       20.46      0.35 o 
  -2  -1   5       11.16        9.54      0.24 o 
  -1  -1   5      189.89      160.00      1.74 o 
   0  -1   5     2179.19     2297.04     27.79 o 
   1  -1   5       12.62       21.20      0.40 o 
   2  -1   5      690.89      661.72      6.58 o 
   3  -1   5     1496.77     1532.45     15.02 o 
   4  -1   5      458.95      410.55      4.16 o 
   5  -1   5      569.19      550.10      5.08 o 
   6  -1   5      255.03      239.50      2.52 o 
   7  -1   5      226.55      237.53      2.80 o 
   8  -1   5        8.15       10.07      0.53 o 
   9  -1   5       22.29       23.15      0.96 o 
  10  -1   5       28.60       32.54      1.19 o 
  -9   0   5        0.92        1.09      0.47 o 
  -8   0   5      176.89      150.93      3.10 o 
  -7   0   5      119.05      120.05      1.94 o 
  -6   0   5      101.56      101.92      1.46 o 
  -5   0   5        7.78        8.97      0.34 o 
  -4   0   5       28.73       25.56      0.48 o 
  -3   0   5       15.54       18.74      0.35 o 
  -2   0   5       22.78       15.76      0.34 o 
  -1   0   5       65.84       84.84      0.92 o 
   0   0   5      525.35      587.22      5.00 o 
   1   0   5     2551.64     2523.65     24.83 o 
   2   0   5       24.83       27.19      0.46 o 
   3   0   5      315.46      459.95      4.60 o 
   4   0   5       23.28        5.33      0.21 o 
   5   0   5      104.37      120.01      1.33 o 
   6   0   5       64.05       66.42      0.85 o 
   7   0   5       46.21       40.08      0.70 o 
   8   0   5       23.04       25.66      0.65 o 
   9   0   5        4.94        4.68      0.53 o 
  10   0   5        1.23        1.53      0.49 o 
  -9   1   5        2.59        0.16      0.39 o 
  -8   1   5      185.94      198.12      2.95 o 
  -7   1   5        0.78        0.66      0.32 o 
  -6   1   5        1.73        3.70      0.31 o 
  -5   1   5       58.37       53.26      0.89 o 
  -4   1   5      150.71      146.72      2.17 o 
  -3   1   5        0.18        0.58      0.14 o 
  -2   1   5      153.37      168.26      1.81 o 
  -1   1   5      133.08      150.82      1.38 o 
   0   1   5      675.07      689.71      6.17 o 
   1   1   5       16.47       23.39      0.36 o 
   2   1   5      217.95      247.58      2.17 o 
   3   1   5     3281.58     3644.06     30.74 o 
   4   1   5      612.81      691.90      6.19 o 
   5   1   5      221.08      194.89      1.85 o 
   6   1   5        4.54        2.87      0.17 o 
   7   1   5      167.33      147.76      2.01 o 
   8   1   5       12.14       15.67      0.77 o 
   9   1   5       18.90       17.30      0.82 o 
  10   1   5      120.48      112.32      2.45 o 
  -9   2   5       31.42       43.71      1.57 o 
  -8   2   5       47.90       43.97      1.82 o 
  -7   2   5        0.27       -0.14      0.29 o 
  -6   2   5        3.70        4.43      0.51 o 
  -5   2   5       11.45       11.82      0.48 o 
  -4   2   5      138.72      145.59      3.03 o 
  -3   2   5      804.66      894.44     10.03 o 
  -2   2   5       54.90       46.06      0.58 o 
  -1   2   5      237.84      258.53      2.25 o 
   0   2   5        7.44       15.29      0.26 o 
   1   2   5        7.18        8.65      0.17 o 
   2   2   5      418.38      467.66      4.61 o 
   3   2   5       34.03       14.02      0.47 o 
   4   2   5      124.12      105.54      1.23 o 
   5   2   5      285.71      275.18      3.38 o 
   6   2   5      213.34      230.76      2.90 o 
   7   2   5        6.45        4.63      0.39 o 
   8   2   5       59.66       68.29      1.35 o 
   9   2   5       13.14       15.29      0.53 o 
  10   2   5        1.77        3.78      0.43 o 
  -9   3   5        6.33        5.98      0.54 o 
  -8   3   5       18.33       13.58      0.65 o 
  -7   3   5       25.04       18.74      0.68 o 
  -6   3   5      102.99       72.05      1.49 o 
  -5   3   5       36.25       57.33      1.06 o 
  -4   3   5        7.85       13.24      0.47 o 
  -3   3   5       88.02       79.33      0.97 o 
  -2   3   5       26.81       29.19      0.43 o 
  -1   3   5     1099.93     1334.03     11.82 o 
   0   3   5       16.30       16.74      0.36 o 
   1   3   5       44.19       65.96      0.72 o 
   2   3   5      649.72      721.28      8.71 o 
   3   3   5        3.59       13.27      0.29 o 
   4   3   5      261.24      220.57      3.16 o 
   5   3   5        8.89        8.54      0.50 o 
   6   3   5       42.46       45.92      0.96 o 
   7   3   5        0.35        2.68      0.23 o 
   8   3   5        1.12        3.39      0.29 o 
   9   3   5      176.95      172.93      2.54 o 
  10   3   5        0.13        0.61      0.28 o 
  -8   4   5        2.60        1.61      0.45 o 
  -7   4   5       92.65       78.24      1.72 o 
  -6   4   5      141.21      115.51      2.10 o 
  -5   4   5      471.23      406.03      5.86 o 
  -4   4   5        0.30        0.80      0.19 o 
  -3   4   5        1.82        8.00      0.29 o 
  -2   4   5      532.41      590.61      5.35 o 
  -1   4   5        3.58        0.84      0.15 o 
   0   4   5     1918.07     2035.00     21.34 o 
   1   4   5      266.96      275.70      2.78 o 
   2   4   5      506.68      498.40      5.34 o 
   3   4   5      204.73      205.43      4.05 o 
   4   4   5       29.15       27.71      0.69 o 
   5   4   5       40.02       46.46      0.71 o 
   6   4   5      205.39      221.10      2.52 o 
   7   4   5      484.89      426.39      4.76 o 
   8   4   5       15.35       17.90      0.45 o 
   9   4   5        3.89        3.93      0.34 o 
  10   4   5        5.66        6.19      0.43 o 
  -8   5   5        6.00        6.53      0.63 o 
  -7   5   5       20.12       19.70      0.84 o 
  -6   5   5       78.38       71.72      1.53 o 
  -5   5   5      155.39      156.68      2.20 o 
  -4   5   5      145.93      162.78      1.99 o 
  -3   5   5       22.33       12.89      0.33 o 
  -2   5   5      250.68      293.93      3.01 o 
  -1   5   5      332.63      378.76      3.77 o 
   0   5   5       51.86       37.20      0.42 o 
   1   5   5       99.45       99.09      1.20 o 
   2   5   5      874.71      884.85     14.43 o 
   3   5   5       13.00       17.18      0.49 o 
   4   5   5      416.29      406.00     11.61 o 
   5   5   5      588.73      586.02     16.57 o 
   6   5   5       55.92       59.45      1.15 o 
   7   5   5       25.09       22.59      0.49 o 
   8   5   5        0.67        0.52      0.21 o 
   9   5   5       23.16       21.57      0.60 o 
  -8   6   5        7.33        7.19      0.58 o 
  -7   6   5       13.33       11.54      0.72 o 
  -6   6   5      120.92      115.13      2.16 o 
  -5   6   5       28.29       23.39      0.84 o 
  -4   6   5       39.46       47.07      0.80 o 
  -3   6   5      326.68      347.01      3.52 o 
  -2   6   5      117.20      122.93      1.42 o 
  -1   6   5      127.80      146.00      1.59 o 
   0   6   5       54.14       63.36      0.75 o 
   1   6   5      355.14      418.42      5.04 o 
   2   6   5        4.43        6.99      0.33 o 
   3   6   5       40.37       33.59      0.94 o 
   4   6   5      116.33      102.88      3.67 o 
   5   6   5      228.56      237.79      7.40 o 
   6   6   5        1.04        1.01      0.69 o 
   7   6   5        4.48        7.42      0.51 o 
   8   6   5       26.25       21.16      0.51 o 
   9   6   5        1.66        1.80      0.27 o 
  -7   7   5        9.06       10.23      0.72 o 
  -6   7   5       66.28       66.37      1.73 o 
  -5   7   5       32.62       32.20      1.33 o 
  -4   7   5       91.00       90.98      1.50 o 
  -3   7   5        1.15        3.97      0.44 o 
  -2   7   5       15.17       13.77      0.43 o 
  -1   7   5       39.97       30.02      0.72 o 
   0   7   5       88.57       94.95      1.36 o 
   1   7   5       79.24      110.47      1.61 o 
   2   7   5      126.21      144.98      2.31 o 
   3   7   5       53.59       42.20      0.77 o 
   4   7   5      330.65      326.69     14.13 o 
   5   7   5       19.19       15.01      1.37 o 
   6   7   5       12.58       16.69      1.56 o 
   7   7   5       12.44       12.24      1.49 o 
   8   7   5        7.72        6.33      0.41 o 
  -6   8   5        2.24        2.29      0.50 o 
  -5   8   5       13.84       12.64      0.71 o 
  -4   8   5       31.33       31.55      1.08 o 
  -3   8   5      233.77      226.62      3.54 o 
  -2   8   5        4.36        3.92      0.30 o 
  -1   8   5      252.18      245.53      3.22 o 
   0   8   5      177.16      190.23      2.52 o 
   1   8   5      351.80      348.83      4.32 o 
   2   8   5      294.99      288.26      7.57 o 
   3   8   5        2.35        1.80      0.16 o 
   4   8   5       27.74       33.55      1.97 o 
   5   8   5       52.62       48.91      2.51 o 
   6   8   5       68.03       60.88      2.93 o 
   7   8   5       20.35       23.75      1.91 o 
   8   8   5       44.46       45.41      1.40 o 
  -5   9   5        0.07       -0.67      0.45 o 
  -4   9   5        0.02       -0.18      0.40 o 
  -3   9   5      246.60      260.50      4.98 o 
  -2   9   5       33.25       35.67      1.21 o 
  -1   9   5        2.09        1.68      0.31 o 
   0   9   5        5.93        5.82      0.46 o 
   1   9   5       64.04       72.68      1.15 o 
   2   9   5        1.80        2.70      0.24 o 
   3   9   5      112.15      111.15      2.97 o 
   4   9   5       16.02       15.22      0.38 o 
   5   9   5        8.01        9.36      1.37 o 
   6   9   5       20.50       16.38      1.77 o 
   7   9   5       41.08       39.84      2.59 o 
  -4  10   5        1.85        1.20      0.62 o 
  -3  10   5      161.27      155.47      3.36 o 
  -2  10   5       36.55       38.96      1.33 o 
  -1  10   5        7.43        6.04      0.42 o 
   0  10   5        6.21        5.94      0.47 o 
   1  10   5        6.08        4.22      0.34 o 
   2  10   5       35.75       33.49      0.78 o 
   3  10   5        5.37        4.23      0.31 o 
   4  10   5        0.36        0.00      0.20 o 
   5  10   5       14.29       14.53      0.52 o 
  -2  11   5        5.52        6.44      0.72 o 
  -1  11   5       33.03       35.11      1.25 o 
   0  11   5       16.31       15.35      0.60 o 
   1  11   5       50.42       50.32      1.12 o 
   2  11   5       13.75       13.26      0.57 o 
   3  11   5       12.94       12.17      0.53 o 
   4  11   5       68.37       70.03      2.94 o 
  -1 -10   6       22.82       21.60      1.42 o 
   0 -10   6       13.89       13.79      1.20 o 
   1 -10   6       22.98       28.91      2.44 o 
  -4  -9   6       66.19       73.13      1.84 o 
  -3  -9   6        3.90        7.79      0.71 o 
  -2  -9   6        9.78       13.20      1.14 o 
  -1  -9   6        3.24        4.22      0.83 o 
   0  -9   6        3.66        4.37      0.82 o 
   1  -9   6       56.64       71.14      4.07 o 
   2  -9   6       16.45       15.79      1.04 o 
   3  -9   6        0.88        5.14      0.60 o 
   4  -9   6        4.70        4.94      0.67 o 
  -5  -8   6        3.54        2.90      0.56 o 
  -4  -8   6        0.39       -0.14      0.44 o 
  -3  -8   6        0.04        0.25      0.42 o 
  -2  -8   6        0.29        0.15      0.66 o 
  -1  -8   6        5.29        5.87      0.82 o 
   0  -8   6       26.06       30.88      1.01 o 
   1  -8   6       34.68       34.27      1.91 o 
   2  -8   6        0.02        0.60      0.47 o 
   3  -8   6       19.75       23.75      1.10 o 
   4  -8   6       27.47       25.55      0.82 o 
   5  -8   6        2.93        3.01      0.47 o 
   6  -8   6        0.93        0.10      0.37 o 
  -6  -7   6        0.49       -0.66      0.44 o 
  -5  -7   6        5.89        3.95      0.57 o 
  -4  -7   6       97.96       86.85      1.91 o 
  -3  -7   6       26.47       27.68      0.99 o 
  -2  -7   6       20.27       19.72      0.81 o 
  -1  -7   6       28.86       27.30      0.91 o 
   0  -7   6       25.11       21.04      0.82 o 
   1  -7   6       51.77       61.83      1.21 o 
   2  -7   6       64.51       54.32      1.13 o 
   3  -7   6        0.09       -0.05      0.32 o 
   4  -7   6       15.86       13.62      0.63 o 
   5  -7   6       90.41      102.29      2.05 o 
   6  -7   6       19.68       17.51      0.81 o 
   7  -7   6       21.22       19.93      0.79 o 
  -7  -6   6       19.69       18.88      0.74 o 
  -6  -6   6       16.28       20.76      0.90 o 
  -5  -6   6       12.24       15.71      0.80 o 
  -4  -6   6       76.18       70.68      1.22 o 
  -3  -6   6        3.41        5.71      0.33 o 
  -2  -6   6       99.98       94.96      1.29 o 
  -1  -6   6       19.73       19.66      0.52 o 
   0  -6   6      275.73      251.33      3.43 o 
   1  -6   6        0.22        0.14      0.30 o 
   2  -6   6      204.77      203.17      2.88 o 
   3  -6   6      210.23      227.88      3.19 o 
   4  -6   6       36.74       31.29      0.85 o 
   5  -6   6        3.92        2.74      0.38 o 
   6  -6   6        5.97       12.85      1.18 o 
   7  -6   6       75.90       96.13      2.23 o 
   8  -6   6        1.66        4.73      0.57 o 
  -7  -5   6        3.15        3.42      0.43 o 
  -6  -5   6       40.04       54.38      1.10 o 
  -5  -5   6       34.78       38.22      0.80 o 
  -4  -5   6        4.18        3.45      0.34 o 
  -3  -5   6       12.23       13.50      0.45 o 
  -2  -5   6       97.56      104.43      1.25 o 
  -1  -5   6       48.54       47.25      0.72 o 
   0  -5   6       84.87       92.43      1.24 o 
   1  -5   6      189.74      177.17      2.84 o 
   2  -5   6        0.68        1.14      0.42 o 
   3  -5   6        1.26        1.05      0.30 o 
   4  -5   6       13.30       14.33      0.57 o 
   5  -5   6        6.31        6.60      0.44 o 
   6  -5   6       31.16       37.10      1.12 o 
   7  -5   6       15.38        8.09      0.52 o 
   8  -5   6       27.27       15.62      0.80 o 
  -8  -4   6        3.79        4.99      0.48 o 
  -7  -4   6       12.48       13.85      0.62 o 
  -6  -4   6       62.83       59.20      1.13 o 
  -5  -4   6        0.88        0.62      0.21 o 
  -4  -4   6      241.72      224.87      2.22 o 
  -3  -4   6       77.66       72.87      0.89 o 
  -2  -4   6        1.26        1.90      0.22 o 
  -1  -4   6      278.66      272.98      2.72 o 
   0  -4   6        4.95        2.37      0.34 o 
   1  -4   6       28.26       21.88      0.50 o 
   2  -4   6      102.28      121.78      1.83 o 
   3  -4   6      284.36      245.14      3.30 o 
   4  -4   6      113.90      112.58      1.74 o 
   5  -4   6       12.23       13.83      0.55 o 
   6  -4   6      114.97      104.52      1.50 o 
   7  -4   6        2.25        2.19      0.36 o 
   8  -4   6       64.37       55.16      1.32 o 
   9  -4   6        0.23       -0.19      0.52 o 
  -8  -3   6       16.37       18.10      0.69 o 
  -7  -3   6       56.67       62.25      1.18 o 
  -6  -3   6       77.54       83.58      1.23 o 
  -5  -3   6       45.07       51.11      0.74 o 
  -4  -3   6        0.79        0.16      0.18 o 
  -3  -3   6      444.56      466.86      4.42 o 
  -2  -3   6      422.67      373.05      3.35 o 
  -1  -3   6      180.77      169.05      1.77 o 
   0  -3   6      111.94      139.81      1.63 o 
   1  -3   6      120.60       98.53      1.51 o 
   2  -3   6       90.35       91.17      1.44 o 
   3  -3   6      357.12      313.87      4.07 o 
   4  -3   6      145.48      172.77      2.41 o 
   5  -3   6       44.26       31.27      0.74 o 
   6  -3   6      215.57      265.00      3.14 o 
   7  -3   6       18.72       22.42      0.67 o 
   8  -3   6       34.79       28.79      0.88 o 
   9  -3   6       43.28       49.15      1.23 o 
  -8  -2   6       21.09       18.32      0.78 o 
  -7  -2   6       11.53       10.73      0.53 o 
  -6  -2   6        2.56        5.19      0.39 o 
  -5  -2   6      537.97      566.25      4.77 o 
  -4  -2   6      110.32       89.31      0.98 o 
  -3  -2   6        1.17        4.62      0.21 o 
  -2  -2   6      236.40      253.19      2.34 o 
  -1  -2   6        0.41        0.80      0.14 o 
   0  -2   6       30.11       46.89      0.87 o 
   1  -2   6        5.89        2.00      0.29 o 
   2  -2   6      386.94      403.51      5.08 o 
   3  -2   6      118.32       98.24      1.20 o 
   4  -2   6      142.92      130.74      1.53 o 
   5  -2   6      362.42      333.80      3.50 o 
   6  -2   6       87.41       66.73      1.20 o 
   7  -2   6       38.69       32.75      0.87 o 
   8  -2   6        7.06        6.83      0.50 o 
   9  -2   6        0.71        4.21      0.58 o 
  10  -2   6        1.10        3.52      0.74 o 
  -9  -1   6        2.20        1.03      0.44 o 
  -8  -1   6        0.24       -0.49      0.41 o 
  -7  -1   6       13.26       13.81      0.58 o 
  -6  -1   6      944.20      870.77      8.89 o 
  -5  -1   6      884.43      835.70      7.81 o 
  -4  -1   6       64.70       51.88      0.84 o 
  -3  -1   6      140.52      160.78      1.50 o 
  -2  -1   6      309.37      357.32      3.18 o 
  -1  -1   6      284.41      377.01      3.83 o 
   0  -1   6      815.06     1005.81     12.15 o 
   1  -1   6        0.48        2.49      0.46 o 
   2  -1   6       74.95       79.47      0.99 o 
   3  -1   6      724.38      736.77      7.32 o 
   4  -1   6       39.92       39.10      0.60 o 
   5  -1   6       32.14       24.97      0.58 o 
   6  -1   6       59.60       50.32      0.74 o 
   7  -1   6        7.57        9.07      0.39 o 
   8  -1   6       19.51       15.59      0.64 o 
   9  -1   6       17.35       16.23      0.85 o 
  10  -1   6        6.88        9.26      0.84 o 
  -9   0   6       10.18       11.54      0.78 o 
  -8   0   6        5.91        3.94      0.46 o 
  -7   0   6      161.58      148.60      2.31 o 
  -6   0   6       30.48       31.91      0.75 o 
  -5   0   6      438.49      427.17      4.43 o 
  -4   0   6        0.15        0.89      0.21 o 
  -3   0   6      509.92      516.28      5.20 o 
  -2   0   6      107.70       87.39      1.06 o 
  -1   0   6      336.64      300.42      3.08 o 
   1   0   6      296.43      323.01      3.31 o 
   2   0   6      748.31      711.77      7.06 o 
   3   0   6       67.84      123.36      2.37 o 
   4   0   6      377.63      380.66      3.87 o 
   5   0   6      239.06      235.48      2.44 o 
   6   0   6      735.82      768.77      7.50 o 
   7   0   6       29.88       37.10      0.67 o 
   8   0   6       27.18       31.67      0.74 o 
   9   0   6        0.10        1.10      0.44 o 
  10   0   6        3.00        4.31      0.58 o 
  -9   1   6       21.60       25.08      0.90 o 
  -8   1   6      131.41      139.66      2.33 o 
  -7   1   6        0.22       -0.20      0.27 o 
  -6   1   6      257.30      230.70      2.87 o 
  -5   1   6        1.08        4.18      0.31 o 
  -4   1   6       76.37       62.01      0.87 o 
  -3   1   6      101.56       82.34      1.03 o 
  -2   1   6      403.18      458.39      4.60 o 
  -1   1   6     1911.60     2156.62     19.28 o 
   0   1   6     1778.28     1993.12     19.22 o 
   1   1   6       13.14        6.16      0.25 o 
   2   1   6      332.20      281.03      2.87 o 
   3   1   6       19.11       14.37      0.28 o 
   4   1   6      844.77      799.03      8.59 o 
   5   1   6       42.35       46.27      0.61 o 
   6   1   6       47.45       46.40      0.70 o 
   7   1   6       14.39       21.14      0.54 o 
   8   1   6      319.77      364.96      4.61 o 
   9   1   6       34.42       51.14      0.99 o 
  10   1   6       19.14       22.60      0.96 o 
  -9   2   6        9.72        9.24      0.64 o 
  -8   2   6        2.38        1.87      0.41 o 
  -7   2   6        0.00       -0.02      0.27 o 
  -6   2   6       17.27       14.50      0.52 o 
  -5   2   6       32.96       25.73      0.59 o 
  -4   2   6        6.41        3.80      0.27 o 
  -3   2   6      992.99     1128.17     11.04 o 
  -2   2   6      286.84      331.95      2.94 o 
  -1   2   6      118.46      137.67      1.29 o 
   0   2   6      420.16      496.47      4.50 o 
   1   2   6      289.74      319.35      3.18 o 
   2   2   6        8.29       10.46      0.19 o 
   3   2   6       53.01       57.98      0.69 o 
   4   2   6      254.61      315.66      3.86 o 
   5   2   6       57.94       63.14      0.94 o 
   6   2   6       89.19       91.04      1.30 o 
   7   2   6       35.30       29.94      0.62 o 
   8   2   6        1.35        1.07      0.26 o 
   9   2   6       35.74       32.30      0.74 o 
  10   2   6        3.59        2.96      0.35 o 
  -8   3   6        4.04        6.19      0.47 o 
  -7   3   6       15.76       15.14      0.74 o 
  -6   3   6       73.74       68.86      1.34 o 
  -5   3   6       48.08       44.06      1.00 o 
  -4   3   6       28.41       30.92      0.62 o 
  -3   3   6      321.65      311.53      2.96 o 
  -2   3   6       21.86       25.82      0.42 o 
  -1   3   6      124.55      141.86      1.41 o 
   0   3   6      946.51     1123.14      9.95 o 
   1   3   6        4.27        8.16      0.19 o 
   2   3   6     1390.77     1458.59     14.31 o 
   3   3   6       30.35       44.30      0.75 o 
   4   3   6      116.45      117.10      1.39 o 
   5   3   6       70.30       66.34      0.84 o 
   6   3   6       14.09       16.41      0.40 o 
   7   3   6       46.04       46.26      0.78 o 
   8   3   6      150.32      158.61      2.49 o 
   9   3   6       46.10       33.49      0.71 o 
  10   3   6        4.80        4.53      0.42 o 
  -8   4   6       25.11       28.54      1.06 o 
  -7   4   6        5.42        5.69      0.49 o 
  -6   4   6       52.33       53.31      0.97 o 
  -5   4   6       20.35       24.99      0.61 o 
  -4   4   6       89.53       83.05      1.18 o 
  -3   4   6     1610.62     1684.88     14.97 o 
  -2   4   6        5.39        2.52      0.17 o 
  -1   4   6      157.85      133.14      1.46 o 
   0   4   6     1447.24     1637.84     14.48 o 
   1   4   6      698.89      783.26      7.01 o 
   2   4   6      123.62      167.22      1.73 o 
   3   4   6      136.29      125.73      1.88 o 
   4   4   6       53.85       43.09      0.66 o 
   5   4   6      348.24      354.93      4.41 o 
   6   4   6       30.37       23.20      0.48 o 
   7   4   6      656.29      638.82      8.31 o 
   8   4   6       20.18       23.84      0.52 o 
   9   4   6        1.79        3.17      0.34 o 
  10   4   6        3.00        2.29      0.35 o 
  -8   5   6        9.81        8.59      0.61 o 
  -7   5   6        9.54        6.50      0.51 o 
  -6   5   6       12.72       17.31      0.57 o 
  -5   5   6       43.64       49.13      1.01 o 
  -4   5   6       48.83       48.10      0.83 o 
  -3   5   6        0.26        4.94      0.25 o 
  -2   5   6       75.43       73.80      0.94 o 
  -1   5   6       96.79      111.70      1.27 o 
   0   5   6       74.53       96.06      0.98 o 
   1   5   6      427.68      446.97      6.30 o 
   2   5   6       31.45       55.11      1.14 o 
   3   5   6      259.97      262.40      5.53 o 
   4   5   6        2.11        1.45      0.15 o 
   5   5   6        0.95        5.23      0.48 o 
   6   5   6       80.42       70.50      1.20 o 
   7   5   6        7.75       10.32      0.64 o 
   8   5   6        1.12        0.94      0.23 o 
   9   5   6       26.33       27.07      0.71 o 
  -7   6   6       12.44       10.79      0.63 o 
  -6   6   6        7.12        6.66      0.51 o 
  -5   6   6       30.96       26.72      0.78 o 
  -4   6   6      151.77      145.46      1.85 o 
  -3   6   6      469.45      469.06      5.78 o 
  -2   6   6        6.86        7.65      0.30 o 
  -1   6   6       16.80       13.36      0.34 o 
   0   6   6      227.08      216.66      1.90 o 
   1   6   6      116.35      133.06      2.34 o 
   2   6   6       36.08       46.61      0.93 o 
   3   6   6       84.79       85.62      1.02 o 
   4   6   6       42.69       37.91      1.88 o 
   5   6   6      186.23      179.67      5.83 o 
   6   6   6       72.94       85.88      3.40 o 
   7   6   6       18.20       17.52      1.16 o 
   8   6   6        0.00        0.07      0.19 o 
   9   6   6        2.29        3.47      0.29 o 
  -7   7   6        1.00        2.18      0.53 o 
  -6   7   6      116.46      118.85      2.30 o 
  -5   7   6       12.98       12.18      0.71 o 
  -4   7   6        9.60        7.87      0.77 o 
  -3   7   6      161.48      168.45      2.74 o 
  -2   7   6       39.89       34.64      0.66 o 
  -1   7   6       49.72       53.17      0.82 o 
   0   7   6        0.03        1.96      0.23 o 
   1   7   6      426.53      421.43      5.13 o 
   2   7   6       48.04       41.81      0.67 o 
   3   7   6      427.84      450.11      8.03 o 
   4   7   6      243.42      214.58      6.73 o 
   5   7   6        0.34       -0.45      0.59 o 
   6   7   6       35.58       36.68      2.13 o 
   7   7   6       44.43       37.49      2.28 o 
   8   7   6       37.57       29.41      0.69 o 
  -6   8   6       74.10       67.92      1.76 o 
  -5   8   6       38.05       40.06      1.16 o 
  -4   8   6       25.54       24.47      1.53 o 
  -3   8   6        0.06       -0.49      0.32 o 
  -2   8   6        4.31        4.28      0.35 o 
  -1   8   6      537.00      576.26      8.08 o 
   0   8   6        5.57        5.16      0.33 o 
   1   8   6       14.55       14.25      0.45 o 
   2   8   6       70.34       69.72      1.83 o 
   3   8   6       13.50        9.68      0.33 o 
   4   8   6       95.85       86.66      3.43 o 
   5   8   6       12.35       11.06      1.33 o 
   6   8   6       24.67       27.80      1.96 o 
   7   8   6        4.22        4.57      1.10 o 
   8   8   6       68.74       69.39      3.45 o 
  -5   9   6       14.93       12.64      0.77 o 
  -4   9   6        0.22        0.37      0.72 o 
  -3   9   6        0.55        5.94      0.98 o 
  -2   9   6       25.58       29.90      1.12 o 
  -1   9   6        0.91        3.02      0.33 o 
   0   9   6        4.46        4.50      0.37 o 
   1   9   6        4.53        5.21      0.32 o 
   2   9   6       11.52       13.75      0.43 o 
   3   9   6       26.09       25.17      0.73 o 
   4   9   6        1.15        0.65      0.28 o 
   5   9   6        7.92        9.47      1.34 o 
   6   9   6       23.29       29.40      2.13 o 
   7   9   6       51.41       52.76      2.94 o 
  -4  10   6        0.12       -0.14      0.56 o 
  -3  10   6       21.27       22.07      1.14 o 
  -2  10   6       79.94       84.27      3.34 o 
  -1  10   6       43.21       45.27      1.62 o 
   0  10   6        0.28        0.13      0.26 o 
   1  10   6       12.65       12.54      0.48 o 
   2  10   6       24.87       21.86      0.64 o 
   3  10   6        6.80        8.68      0.56 o 
   4  10   6       13.68        9.95      0.45 o 
  -2  11   6        2.49        2.64      0.61 o 
  -1  11   6        3.73        4.41      0.62 o 
   0  11   6       26.02       27.46      1.00 o 
   1  11   6       24.88       23.97      0.76 o 
   2  11   6       33.41       30.51      0.80 o 
   3  11   6       16.12       12.74      0.53 o 
   4  11   6       20.38       20.41      0.72 o 
  -3  -9   7        8.97       11.87      1.12 o 
  -2  -9   7        0.37        0.12      0.66 o 
  -1  -9   7        4.53        5.25      0.89 o 
   0  -9   7       14.03        7.11      0.96 o 
   1  -9   7        9.38        8.09      1.01 o 
   2  -9   7        6.66        4.60      0.59 o 
   3  -9   7        1.35        0.44      0.57 o 
  -4  -8   7        5.65        4.08      0.64 o 
  -3  -8   7        0.98       -0.36      0.49 o 
  -2  -8   7       19.05       19.52      1.24 o 
  -1  -8   7       22.63       17.65      1.16 o 
   0  -8   7        0.06       -0.32      0.39 o 
   1  -8   7       13.65        9.78      1.20 o 
   2  -8   7        2.75        2.27      0.48 o 
   3  -8   7       43.15       41.21      1.24 o 
   4  -8   7        0.95        0.40      0.46 o 
   5  -8   7        2.20        2.65      0.48 o 
  -6  -7   7        0.02       -0.74      0.50 o 
  -5  -7   7       39.93       35.16      1.23 o 
  -4  -7   7       27.32       40.33      1.28 o 
  -3  -7   7       35.67       32.67      1.12 o 
  -2  -7   7       28.01       35.03      0.91 o 
  -1  -7   7       73.04       71.18      1.77 o 
   0  -7   7        6.60        4.01      0.53 o 
   1  -7   7       32.51       24.93      0.78 o 
   2  -7   7       15.28        8.40      0.53 o 
   3  -7   7       99.84       94.43      1.86 o 
   4  -7   7       14.23       15.37      0.69 o 
   5  -7   7       65.93       70.18      1.43 o 
   6  -7   7        1.40        0.14      0.36 o 
  -6  -6   7       13.66       20.40      0.84 o 
  -5  -6   7        6.42        4.92      0.60 o 
  -4  -6   7        2.32        3.36      0.50 o 
  -3  -6   7        4.38        3.10      0.39 o 
  -2  -6   7      125.99      119.53      1.93 o 
  -1  -6   7       38.90       42.13      0.98 o 
   0  -6   7      109.22      113.64      1.85 o 
   1  -6   7      169.31      164.99      2.47 o 
   2  -6   7        1.49        3.53      0.42 o 
   3  -6   7       30.34       28.54      0.84 o 
   4  -6   7        0.89        2.04      0.38 o 
   5  -6   7        0.77        2.63      0.63 o 
   6  -6   7        0.88        0.93      0.37 o 
   7  -6   7        5.99        5.58      0.47 o 
  -7  -5   7       40.48       41.48      1.36 o 
  -6  -5   7       13.96       16.85      0.88 o 
  -5  -5   7        6.10        7.73      0.57 o 
  -4  -5   7       36.77       35.60      0.80 o 
  -3  -5   7       23.74       19.63      0.66 o 
  -2  -5   7       11.04       13.10      0.50 o 
  -1  -5   7       14.88       12.26      0.71 o 
   0  -5   7      527.17      482.91      6.18 o 
   1  -5   7      645.32      607.98      7.67 o 
   2  -5   7      206.20      194.51      2.78 o 
   3  -5   7       85.51       66.70      1.27 o 
   4  -5   7        8.44       14.81      0.58 o 
   5  -5   7       21.96       13.05      0.60 o 
   6  -5   7        0.06        2.10      0.37 o 
   7  -5   7        0.05        0.46      0.32 o 
   8  -5   7        1.89        0.32      0.45 o 
  -7  -4   7       37.07       39.91      0.98 o 
  -6  -4   7       71.42       79.48      1.40 o 
  -5  -4   7       47.47       43.97      0.85 o 
  -4  -4   7       20.90       28.81      0.71 o 
  -3  -4   7        2.06        2.88      0.25 o 
  -2  -4   7       16.48       18.25      0.48 o 
  -1  -4   7      629.71      602.85      6.01 o 
   0  -4   7       28.35       30.70      0.77 o 
   1  -4   7      698.76      617.23      7.73 o 
   2  -4   7       32.25       20.35      0.65 o 
   3  -4   7      106.78       74.59      1.33 o 
   4  -4   7       18.61       12.60      0.58 o 
   5  -4   7       11.11        4.79      0.40 o 
   6  -4   7       66.38       79.62      1.42 o 
   7  -4   7       28.79       39.54      1.01 o 
   8  -4   7      140.42      169.61      2.89 o 
   9  -4   7       50.78       65.15      1.53 o 
  -8  -3   7        4.27        3.61      0.45 o 
  -7  -3   7       23.65       17.24      0.67 o 
  -6  -3   7       28.54       27.16      0.67 o 
  -5  -3   7        3.04        1.16      0.27 o 
  -4  -3   7        6.97        6.03      0.34 o 
  -3  -3   7      953.91      904.06      7.80 o 
  -2  -3   7      173.50      157.18      1.60 o 
  -1  -3   7       40.21       40.00      0.64 o 
   0  -3   7      476.07      475.05      6.01 o 
   1  -3   7        5.00        2.11      0.29 o 
   2  -3   7        0.03        2.54      0.31 o 
   3  -3   7       41.99       26.75      0.75 o 
   4  -3   7       89.63       98.51      1.57 o 
   5  -3   7      117.48      110.41      1.72 o 
   6  -3   7        0.04        0.72      0.30 o 
   7  -3   7       25.73       22.23      0.75 o 
   8  -3   7        7.44       21.59      1.09 o 
   9  -3   7        3.36       18.69      1.37 o 
  -8  -2   7        1.39        1.60      0.38 o 
  -7  -2   7       23.30       18.59      0.60 o 
  -6  -2   7       14.51       18.56      0.78 o 
  -5  -2   7        2.46        3.88      0.31 o 
  -4  -2   7      274.70      234.01      2.46 o 
  -3  -2   7      181.13      172.21      1.90 o 
  -2  -2   7       54.68       54.31      0.71 o 
  -1  -2   7       30.15       46.22      0.80 o 
   0  -2   7      115.75      117.68      1.76 o 
   1  -2   7       27.75       31.65      0.77 o 
   2  -2   7      159.10      179.94      2.48 o 
   3  -2   7      115.48      116.35      1.41 o 
   4  -2   7       51.37       51.76      0.78 o 
   5  -2   7       27.38       22.99      0.52 o 
   6  -2   7        4.10        5.33      0.33 o 
   7  -2   7       50.73       55.51      1.20 o 
   8  -2   7        0.15        0.89      0.36 o 
   9  -2   7        7.03        6.14      0.67 o 
  -8  -1   7       14.00       20.52      0.74 o 
  -7  -1   7        0.23        0.30      0.28 o 
  -6  -1   7        7.60        6.56      0.37 o 
  -5  -1   7       57.25       53.85      0.85 o 
  -4  -1   7      321.25      347.91      3.45 o 
  -3  -1   7      169.16      143.80      1.39 o 
  -2  -1   7      172.33      183.80      2.06 o 
  -1  -1   7      166.90      181.59      2.01 o 
   0  -1   7     1261.45     1254.02     15.11 o 
   1  -1   7       34.93       54.77      0.78 o 
   2  -1   7        2.96        2.07      0.21 o 
   3  -1   7      320.62      294.58      3.10 o 
   4  -1   7       27.10       28.92      0.85 o 
   5  -1   7        2.07        3.78      0.24 o 
   6  -1   7        0.01        0.47      0.19 o 
   7  -1   7      130.72      111.70      2.58 o 
   8  -1   7      121.45      140.29      2.88 o 
   9  -1   7        5.67       12.92      0.81 o 
  10  -1   7        5.50        3.43      0.58 o 
  -8   0   7        7.15        6.84      0.48 o 
  -7   0   7       22.97       26.22      0.73 o 
  -6   0   7      134.91      135.06      1.72 o 
  -5   0   7        3.09        3.48      0.29 o 
  -4   0   7      255.48      246.98      2.70 o 
  -3   0   7       27.24       25.80      0.51 o 
  -2   0   7      100.46       85.04      1.09 o 
  -1   0   7      333.59      405.51      4.11 o 
   0   0   7     1694.26     1791.50     16.12 o 
   1   0   7      804.97      961.36      9.51 o 
   2   0   7      247.83      256.94      2.70 o 
   3   0   7      293.27      248.69      2.62 o 
   4   0   7        5.84       11.68      0.33 o 
   5   0   7      171.64      188.30      2.05 o 
   6   0   7      128.68      118.31      1.51 o 
   7   0   7       14.93       16.23      0.46 o 
   8   0   7        0.21        1.24      0.29 o 
   9   0   7       17.96       11.64      1.13 o 
  10   0   7       19.64       29.50      1.11 o 
  -8   1   7       21.93       16.72      0.66 o 
  -7   1   7        1.10        1.46      0.44 o 
  -6   1   7        9.59       10.89      0.45 o 
  -5   1   7       15.37       14.05      0.46 o 
  -4   1   7      136.75      142.03      1.68 o 
  -3   1   7        6.79        8.05      0.34 o 
  -2   1   7        0.02       -0.07      0.12 o 
  -1   1   7      955.17     1018.92      9.13 o 
   0   1   7      711.33      942.34      8.56 o 
   1   1   7        0.80        2.42      0.18 o 
   2   1   7      526.11      520.60      5.22 o 
   3   1   7        2.38        2.89      0.17 o 
   4   1   7      118.18      133.90      1.47 o 
   5   1   7       79.05       73.30      0.89 o 
   6   1   7       26.62       27.47      0.52 o 
   7   1   7       60.83       71.47      1.15 o 
   8   1   7        9.57       13.88      0.52 o 
   9   1   7       40.15       48.18      0.97 o 
  10   1   7        7.65       12.97      0.79 o 
  -8   2   7       32.01       35.21      1.08 o 
  -7   2   7        1.84        3.72      0.34 o 
  -6   2   7       14.98       13.67      0.61 o 
  -5   2   7        5.22        3.49      0.29 o 
  -4   2   7      108.49      107.88      1.35 o 
  -3   2   7       68.84       49.15      0.73 o 
  -2   2   7       34.63       26.69      0.40 o 
  -1   2   7       76.94       94.36      1.04 o 
   0   2   7      711.71      747.65      7.29 o 
   1   2   7        4.78        8.19      0.28 o 
   2   2   7        4.01        2.41      0.14 o 
   3   2   7       72.73       50.26      0.65 o 
   4   2   7       96.61      106.61      1.46 o 
   5   2   7      123.67      127.87      1.73 o 
   6   2   7        0.07        0.24      0.19 o 
   7   2   7       48.41       35.57      0.71 o 
   8   2   7        1.58        0.79      0.26 o 
   9   2   7       19.86       32.64      0.76 o 
  10   2   7        8.04        8.46      0.56 o 
  -8   3   7       11.29       11.50      0.64 o 
  -7   3   7       17.72       20.43      0.78 o 
  -6   3   7        6.24        4.42      0.33 o 
  -5   3   7       15.02       12.27      0.44 o 
  -4   3   7      134.75      139.35      1.65 o 
  -3   3   7      185.52      207.62      2.09 o 
  -2   3   7        2.33        1.96      0.17 o 
  -1   3   7     1201.86     1223.82     11.82 o 
   0   3   7       53.69       97.09      1.11 o 
   1   3   7      251.92      259.49      3.20 o 
   2   3   7     1056.92     1200.45     11.73 o 
   3   3   7       56.93       55.77      0.64 o 
   4   3   7       71.42       70.46      0.90 o 
   5   3   7       97.74       80.19      1.13 o 
   6   3   7        0.61        0.78      0.19 o 
   7   3   7      230.04      214.79      2.76 o 
   8   3   7        2.50        2.29      0.26 o 
   9   3   7      322.75      330.62      4.33 o 
  10   3   7       20.80       22.74      0.72 o 
  -8   4   7       10.06        9.63      0.55 o 
  -7   4   7       94.67       92.36      1.53 o 
  -6   4   7      276.81      247.16      3.02 o 
  -5   4   7        4.76        2.01      0.29 o 
  -4   4   7       22.56       14.60      0.49 o 
  -3   4   7      132.15      112.01      1.47 o 
  -2   4   7      116.36       92.05      1.61 o 
  -1   4   7      363.58      442.22      4.42 o 
   0   4   7      200.29      224.22      2.25 o 
   1   4   7      180.88      205.24      2.30 o 
   2   4   7       24.91       14.22      0.33 o 
   3   4   7      106.70      104.91      1.05 o 
   4   4   7       64.61       90.61      1.12 o 
   5   4   7      256.72      226.92      2.91 o 
   6   4   7        0.52        0.77      0.16 o 
   7   4   7        1.83       11.15      0.85 o 
   8   4   7      128.51      103.15      1.73 o 
   9   4   7       16.50       10.92      0.49 o 
  -7   5   7       45.86       41.02      1.07 o 
  -6   5   7       46.59       39.93      0.86 o 
  -5   5   7        0.09        0.88      0.28 o 
  -4   5   7      363.04      342.89      3.90 o 
  -3   5   7       17.06       26.05      1.15 o 
  -2   5   7      190.17      200.12      2.33 o 
  -1   5   7        1.37        3.79      0.50 o 
   0   5   7        1.33        1.86      0.14 o 
   1   5   7      106.43      113.51      2.23 o 
   2   5   7      236.32      225.61      2.34 o 
   3   5   7      107.94       88.70      1.32 o 
   4   5   7        0.32        0.43      0.14 o 
   5   5   7       14.26       15.19      0.45 o 
   6   5   7       99.12       72.43      4.98 o 
   7   5   7      132.65      111.59      1.57 o 
   8   5   7        0.03        0.77      0.23 o 
   9   5   7       20.82       16.13      0.59 o 
  -7   6   7       27.54       28.24      0.92 o 
  -6   6   7        1.42        1.35      0.40 o 
  -5   6   7        5.00        6.25      0.47 o 
  -4   6   7       76.69       84.71      1.67 o 
  -3   6   7       18.56       22.38      0.89 o 
  -2   6   7       19.84       17.84      0.44 o 
  -1   6   7       14.07       15.81      0.38 o 
   0   6   7       56.10       36.12      0.52 o 
   1   6   7      278.68      237.30      2.65 o 
   2   6   7      266.11      204.38      3.76 o 
   3   6   7       78.61       87.63      1.68 o 
   4   6   7      165.15      163.64      4.39 o 
   5   6   7      117.76      108.78      3.92 o 
   6   6   7       66.65       64.68      2.82 o 
   7   6   7        7.96        5.80      1.20 o 
   8   6   7       35.37       37.74      0.70 o 
   9   6   7       12.49       11.27      0.63 o 
  -6   7   7      105.57       99.80      2.77 o 
  -5   7   7      110.81      105.92      2.08 o 
  -4   7   7       13.51       14.53      0.83 o 
  -3   7   7       23.67       22.65      0.78 o 
  -2   7   7       36.10       35.48      0.69 o 
  -1   7   7       66.51       63.63      0.95 o 
   0   7   7       63.71       61.13      1.00 o 
   1   7   7      512.08      538.94      6.57 o 
   2   7   7       88.92       73.69      1.06 o 
   3   7   7        5.46       10.28      0.43 o 
   4   7   7       73.71       74.38      2.97 o 
   5   7   7        0.20        0.61      0.71 o 
   6   7   7      116.91      106.80      4.07 o 
   8   7   7        7.64        8.45      0.47 o 
  -6   8   7       34.50       34.55      1.17 o 
  -5   8   7        0.02        0.12      0.41 o 
  -4   8   7       43.44       38.28      1.09 o 
  -3   8   7      125.95      127.57      2.26 o 
  -2   8   7        4.49        3.76      0.83 o 
  -1   8   7       42.94       52.72      1.00 o 
   0   8   7        0.04        0.49      0.24 o 
   1   8   7      195.68      222.17      2.86 o 
   2   8   7       29.77       22.98      0.95 o 
   3   8   7      418.92      437.74      6.07 o 
   4   8   7        5.27        4.27      0.93 o 
   5   8   7        2.51        4.40      0.99 o 
   6   8   7       31.33       34.52      2.11 o 
   7   8   7        6.45        7.04      1.25 o 
   8   8   7        0.59        1.84      1.08 o 
  -5   9   7        3.56        3.62      0.70 o 
  -4   9   7        0.65        1.46      0.57 o 
  -3   9   7        0.86        1.17      0.56 o 
  -2   9   7       69.69       64.34      1.81 o 
  -1   9   7        0.12        3.79      0.36 o 
   0   9   7       25.04       25.42      0.64 o 
   1   9   7       15.98       14.72      0.47 o 
   2   9   7        0.93        0.17      0.21 o 
   3   9   7       11.65       13.68      0.64 o 
   4   9   7        0.50        1.30      0.52 o 
   5   9   7       23.92       26.22      1.91 o 
   6   9   7        0.65       -0.18      0.82 o 
   7   9   7        9.78        8.33      1.43 o 
  -3  10   7       16.62       13.37      1.10 o 
  -2  10   7      156.95      157.20      3.33 o 
  -1  10   7        0.61        0.40      0.45 o 
   0  10   7        0.02        0.12      0.26 o 
   1  10   7       57.48       58.18      1.02 o 
   2  10   7       13.06       14.15      0.54 o 
   3  10   7      238.07      243.90      5.63 o 
   4  10   7        0.20        0.87      0.22 o 
  -1  11   7       14.98       17.24      0.96 o 
   0  11   7       57.11       62.45      1.18 o 
   1  11   7       29.40       28.42      0.82 o 
   2  11   7       19.13       18.73      0.65 o 
   3  11   7       22.49       22.95      0.66 o 
  -1  -9   8        2.03        5.52      0.98 o 
   0  -9   8        0.22        0.07      0.72 o 
   1  -9   8       15.71       16.27      1.32 o 
   2  -9   8       22.07       25.94      1.08 o 
  -4  -8   8       14.77       15.52      1.84 o 
  -3  -8   8        0.79        1.05      0.52 o 
  -2  -8   8       58.97       64.45      3.03 o 
  -1  -8   8       28.00       28.72      1.50 o 
   0  -8   8        4.69        5.47      0.59 o 
   1  -8   8       85.74       88.87      2.55 o 
   2  -8   8       14.57       17.31      0.87 o 
   3  -8   8        0.41        1.18      0.53 o 
   4  -8   8       11.07       10.04      0.77 o 
   5  -8   8       79.22       87.88      2.04 o 
  -5  -7   8        0.65        1.13      0.54 o 
  -4  -7   8       79.73       95.67      2.17 o 
  -3  -7   8        6.99        6.71      1.06 o 
  -2  -7   8       32.23       35.74      1.12 o 
  -1  -7   8        0.04        0.00      0.40 o 
   0  -7   8      131.48      132.81      2.55 o 
   1  -7   8       27.11       26.61      0.98 o 
   2  -7   8       40.71       37.66      1.00 o 
   3  -7   8      208.00      210.77      4.14 o 
   4  -7   8        9.33        8.39      0.94 o 
   5  -7   8        8.71        8.37      0.77 o 
   6  -7   8        6.01        5.92      0.56 o 
  -6  -6   8       13.56       17.76      1.20 o 
  -5  -6   8        4.50        4.16      0.61 o 
  -4  -6   8       11.00       10.72      0.76 o 
  -3  -6   8       21.78       19.73      0.74 o 
  -2  -6   8       23.17       18.11      0.82 o 
  -1  -6   8       50.59       52.26      1.80 o 
   0  -6   8        1.67        0.31      0.32 o 
   1  -6   8       14.93       13.12      0.63 o 
   2  -6   8       97.28      113.63      3.14 o 
   3  -6   8       11.77        9.60      0.58 o 
   4  -6   8        5.40        5.58      0.56 o 
   5  -6   8        0.35        0.67      0.36 o 
   6  -6   8        0.50        0.35      0.36 o 
   7  -6   8        3.05        3.89      0.44 o 
  -6  -5   8        5.40        5.75      0.57 o 
  -5  -5   8        7.05       10.68      0.65 o 
  -4  -5   8      144.18      132.71      2.79 o 
  -3  -5   8        0.86        0.09      0.30 o 
  -2  -5   8      123.47      122.53      1.95 o 
  -1  -5   8      191.57      190.44      2.96 o 
   0  -5   8      147.18      134.57      2.11 o 
   1  -5   8       14.64       19.05      0.99 o 
   2  -5   8      127.75      107.47      1.79 o 
   3  -5   8       56.37       58.46      1.20 o 
   4  -5   8        7.80        7.65      0.51 o 
   5  -5   8        5.26        2.34      0.39 o 
   6  -5   8        1.89        1.35      0.37 o 
   7  -5   8        4.86        3.65      0.40 o 
   8  -5   8       31.64       25.53      1.09 o 
  -7  -4   8        0.57        0.93      0.46 o 
  -6  -4   8        0.03       -0.06      0.33 o 
  -5  -4   8       22.01       21.65      0.68 o 
  -4  -4   8        7.81       13.36      0.56 o 
  -3  -4   8       22.66       17.39      0.58 o 
  -2  -4   8      100.62       96.37      1.88 o 
  -1  -4   8      378.41      352.83      4.15 o 
   0  -4   8      255.12      235.03      3.28 o 
   1  -4   8        4.60        6.25      0.44 o 
   2  -4   8      217.38      203.81      2.91 o 
   3  -4   8        2.21        3.41      0.38 o 
   4  -4   8        0.04        0.12      0.35 o 
   5  -4   8        1.95        2.80      0.37 o 
   6  -4   8      106.21      102.19      1.71 o 
   7  -4   8       24.94       27.18      0.81 o 
   8  -4   8        3.73        3.48      0.53 o 
  -7  -3   8        0.15        0.01      0.33 o 
  -6  -3   8       31.51       29.58      0.94 o 
  -5  -3   8        1.09        2.85      0.33 o 
  -4  -3   8      235.80      234.27      2.68 o 
  -3  -3   8      249.30      239.22      2.70 o 
  -2  -3   8      151.05      133.27      1.83 o 
  -1  -3   8       22.44       25.47      0.63 o 
   0  -3   8      166.34      163.61      2.39 o 
   1  -3   8       70.29       61.38      1.16 o 
   2  -3   8       40.08       38.22      0.87 o 
   3  -3   8        0.70        1.78      0.31 o 
   4  -3   8       34.72       36.44      0.90 o 
   5  -3   8      169.35      169.26      2.45 o 
   6  -3   8       23.02       18.28      0.64 o 
   7  -3   8        0.73        0.83      0.32 o 
   8  -3   8       10.89        9.08      0.61 o 
   9  -3   8       40.62       60.01      1.77 o 
  -8  -2   8        1.44        1.20      0.38 o 
  -7  -2   8        6.21        8.32      0.48 o 
  -6  -2   8       11.28        8.76      0.46 o 
  -5  -2   8       21.68       14.16      0.48 o 
  -4  -2   8      264.06      264.55      2.76 o 
  -3  -2   8      135.46      137.41      1.70 o 
  -2  -2   8        5.87        3.80      0.28 o 
  -1  -2   8       17.37        9.35      0.40 o 
   0  -2   8        6.40       11.13      0.48 o 
   1  -2   8      213.82      219.07      2.99 o 
   2  -2   8       31.64       30.13      0.73 o 
   3  -2   8       44.03       52.82      0.82 o 
   4  -2   8       20.73       19.57      0.55 o 
   5  -2   8       59.31       51.46      1.01 o 
   6  -2   8       14.77       17.92      0.61 o 
   7  -2   8        2.20        3.93      0.51 o 
   8  -2   8        7.73        9.29      0.57 o 
   9  -2   8      107.22      102.41      2.41 o 
  -8  -1   8        0.00        0.31      0.34 o 
  -7  -1   8        9.65        9.77      0.50 o 
  -6  -1   8       11.70        7.51      0.43 o 
  -5  -1   8       23.50       37.16      0.72 o 
  -4  -1   8       22.28       31.43      0.63 o 
  -3  -1   8       59.30       64.72      0.98 o 
  -2  -1   8      257.67      252.61      2.75 o 
  -1  -1   8       12.24       21.02      0.48 o 
   0  -1   8        1.63        3.28      0.30 o 
   1  -1   8      126.32      178.84      2.02 o 
   2  -1   8      467.05      492.03      5.04 o 
   3  -1   8      302.53      345.60      3.62 o 
   4  -1   8        4.31        5.00      0.27 o 
   5  -1   8      269.58      235.59      3.10 o 
   6  -1   8       19.51       14.39      0.52 o 
   7  -1   8       74.10       61.20      1.25 o 
   8  -1   8       45.90       41.82      1.28 o 
   9  -1   8        7.18       17.12      0.93 o 
  -8   0   8       10.98       12.56      0.57 o 
  -7   0   8       15.06       12.74      0.54 o 
  -6   0   8      413.04      393.63      4.23 o 
  -5   0   8        2.46        4.36      0.32 o 
  -4   0   8       83.43       81.51      1.29 o 
  -3   0   8       57.69       62.75      0.86 o 
  -2   0   8      223.26      225.04      2.47 o 
  -1   0   8        2.83        4.07      0.25 o 
   0   0   8      247.68      265.85      2.85 o 
   1   0   8      184.09      171.23      1.92 o 
   2   0   8       84.74       58.70      0.88 o 
   3   0   8        2.12        2.03      0.19 o 
   4   0   8      239.75      247.97      2.65 o 
   5   0   8       21.59       16.47      0.43 o 
   6   0   8       21.75       25.97      0.57 o 
   7   0   8       60.67       65.87      1.01 o 
   8   0   8        3.32        2.19      0.46 o 
   9   0   8        1.59        3.38      0.53 o 
  10   0   8        9.07        8.50      0.72 o 
  -8   1   8        8.59        5.89      0.53 o 
  -7   1   8       22.85       24.86      0.66 o 
  -6   1   8        5.98        7.50      0.41 o 
  -5   1   8        1.13        3.72      0.30 o 
  -4   1   8     1461.52     1456.26     14.29 o 
  -3   1   8      346.53      356.31      3.73 o 
  -2   1   8       40.57       44.04      0.76 o 
  -1   1   8       22.12       28.73      0.82 o 
   0   1   8      141.45      173.16      1.78 o 
   1   1   8      186.42      182.05      2.00 o 
   2   1   8       79.11       84.17      1.04 o 
   3   1   8      205.93      185.87      2.01 o 
   4   1   8       31.47       30.49      0.51 o 
   5   1   8       37.08       38.96      0.74 o 
   6   1   8      131.68      161.62      2.54 o 
   7   1   8       28.87       41.10      0.83 o 
   8   1   8       67.80       80.84      1.32 o 
   9   1   8        6.69        9.96      0.68 o 
  10   1   8        3.20        4.23      0.59 o 
  -8   2   8        5.22        8.98      0.59 o 
  -7   2   8       26.40       27.03      0.76 o 
  -6   2   8       63.14       62.52      1.02 o 
  -5   2   8      236.24      255.92      3.77 o 
  -4   2   8      217.50      248.54      2.73 o 
  -3   2   8        1.82        6.01      0.29 o 
  -2   2   8      221.82      223.17      2.22 o 
  -1   2   8      206.03      238.04      2.52 o 
   0   2   8       41.33       31.22      0.78 o 
   1   2   8      251.79      218.64      2.33 o 
   2   2   8      146.71      118.08      1.66 o 
   3   2   8       19.56       13.68      0.36 o 
   4   2   8      969.75      982.63     14.10 o 
   5   2   8       43.12       49.65      0.86 o 
   6   2   8       17.80       27.15      0.61 o 
   7   2   8      105.53      127.30      1.81 o 
   8   2   8       81.67      117.36      1.72 o 
   9   2   8        2.16        7.06      0.43 o 
  10   2   8       16.48       21.21      0.93 o 
  -8   3   8       21.53       29.16      1.15 o 
  -7   3   8       63.91       72.20      1.36 o 
  -6   3   8        9.65        8.46      0.52 o 
  -5   3   8        1.73        4.22      0.36 o 
  -4   3   8     1073.28     1007.01      9.98 o 
  -3   3   8        1.96        0.86      0.18 o 
  -2   3   8       21.37       17.40      0.39 o 
  -1   3   8      137.52      125.29      1.44 o 
   0   3   8      550.19      522.44      5.18 o 
   1   3   8      450.10      422.59      4.29 o 
   2   3   8        3.82        6.77      0.18 o 
   3   3   8      301.75      293.80      2.82 o 
   4   3   8       59.46       43.79      0.74 o 
   5   3   8      122.10      116.34      1.59 o 
   6   3   8      113.17      106.02      1.49 o 
   7   3   8       98.78       90.06      1.52 o 
   8   3   8        0.52        0.50      0.25 o 
   9   3   8       17.08       20.64      0.69 o 
  10   3   8       40.49       39.86      0.94 o 
  -7   4   8       16.03       20.32      0.70 o 
  -6   4   8       12.82       11.00      0.52 o 
  -5   4   8       50.11       44.09      0.99 o 
  -4   4   8      491.02      497.93      5.52 o 
  -3   4   8       29.61       29.81      0.65 o 
  -2   4   8      637.64      640.57      6.37 o 
  -1   4   8      245.77      280.13      2.91 o 
   0   4   8        9.20       12.56      0.48 o 
   1   4   8       88.88       91.61      0.96 o 
   2   4   8      176.53      187.74      1.99 o 
   3   4   8      329.66      312.13      3.23 o 
   4   4   8       18.15       14.52      0.32 o 
   5   4   8      133.95      107.28      1.35 o 
   6   4   8       10.96        8.81      0.33 o 
   7   4   8      181.78      184.45      2.27 o 
   8   4   8        7.51        2.66      0.30 o 
   9   4   8        1.16        0.41      0.30 o 
  -7   5   8        0.99        1.90      0.43 o 
  -6   5   8        2.58        1.98      0.46 o 
  -5   5   8        6.61        7.68      0.43 o 
  -4   5   8       19.38       14.75      0.51 o 
  -3   5   8      152.54      153.05      1.93 o 
  -2   5   8      207.38      212.17      2.31 o 
  -1   5   8        2.14        1.25      0.18 o 
   0   5   8       47.17       37.38      0.57 o 
   1   5   8       35.18       35.40      0.54 o 
   2   5   8       66.12       58.48      1.00 o 
   3   5   8      168.42      129.85      1.31 o 
   4   5   8        2.28        0.60      0.12 o 
   5   5   8        0.63        1.07      0.17 o 
   6   5   8       14.96       13.18      0.37 o 
   7   5   8       42.91       41.82      1.08 o 
   8   5   8        0.12        0.29      0.23 o 
   9   5   8        0.07        0.74      0.38 o 
  -7   6   8       72.31       80.16      1.61 o 
  -6   6   8        1.32        0.06      0.38 o 
  -5   6   8        8.33       10.20      0.57 o 
  -4   6   8      757.34      762.76      9.28 o 
  -3   6   8      221.44      204.78      2.81 o 
  -2   6   8        2.11        3.22      0.28 o 
  -1   6   8      142.45      150.80      1.87 o 
   0   6   8        1.11        1.01      0.18 o 
   1   6   8       80.82       73.67      1.53 o 
   2   6   8      388.06      404.77      4.93 o 
   3   6   8      679.95      689.42      8.22 o 
   4   6   8      186.48      170.63      2.62 o 
   5   6   8        8.67        9.73      0.50 o 
   6   6   8       98.69       94.03      1.94 o 
   7   6   8       70.66       69.68      2.01 o 
   8   6   8        1.95        1.31      0.23 o 
   9   6   8       14.55       10.39      0.95 o 
  -6   7   8       31.11       33.22      1.13 o 
  -5   7   8      264.82      252.94      4.10 o 
  -4   7   8       45.49       34.81      1.96 o 
  -3   7   8       34.19       37.12      1.20 o 
  -2   7   8       93.35       87.42      1.40 o 
  -1   7   8      142.55      146.96      1.85 o 
   0   7   8       97.42      106.78      1.57 o 
   1   7   8       12.36       10.32      0.40 o 
   2   7   8       78.47       67.13      1.05 o 
   3   7   8      156.54      159.11      1.89 o 
   4   7   8       61.45       68.97      1.55 o 
   5   7   8      108.78      102.67      3.83 o 
   6   7   8       53.80       57.89      2.72 o 
   7   7   8       48.85       43.05      2.42 o 
   8   7   8       34.32       34.69      0.98 o 
  -5   8   8       10.36        8.03      0.65 o 
  -4   8   8       28.45       28.84      1.89 o 
  -3   8   8        1.58        1.64      0.40 o 
  -2   8   8       31.87       36.77      1.23 o 
  -1   8   8       81.48       81.89      1.35 o 
   0   8   8      368.29      375.81      4.74 o 
   1   8   8       24.51       13.02      0.46 o 
   2   8   8       20.21       18.34      0.47 o 
   3   8   8       86.81       87.57      1.41 o 
   4   8   8       35.19       43.32      1.39 o 
   5   8   8       12.08       10.77      1.31 o 
   6   8   8        7.88        8.50      1.25 o 
   7   8   8       40.72       47.45      2.61 o 
  -4   9   8        0.28       -0.54      0.51 o 
  -3   9   8       17.63       15.88      0.98 o 
  -2   9   8        0.67        0.87      0.50 o 
  -1   9   8      124.20      120.79      2.21 o 
   0   9   8      176.57      174.99      2.43 o 
   1   9   8       10.11       10.01      0.47 o 
   2   9   8        0.83        0.59      0.25 o 
   3   9   8      113.09      111.43      2.12 o 
   4   9   8       69.77       69.92      1.58 o 
   5   9   8       96.74      101.83      4.04 o 
   6   9   8        1.10        0.93      0.94 o 
  -3  10   8       50.32       51.63      1.70 o 
  -2  10   8       53.32       52.18      1.97 o 
  -1  10   8        0.11       -0.58      0.43 o 
   0  10   8       27.71       31.12      0.76 o 
   1  10   8       19.69       22.03      0.61 o 
   2  10   8       35.79       37.85      0.87 o 
   3  10   8       17.60       13.21      0.68 o 
   4  10   8      123.89      117.30      2.25 o 
   0  11   8        0.39        0.01      0.32 o 
   1  11   8       39.16       38.97      0.98 o 
   2  11   8        0.41        0.78      0.33 o 
   3  11   8       37.05       39.40      1.01 o 
  -3  -8   9       14.94       13.76      1.23 o 
  -2  -8   9       29.52       43.13      1.85 o 
  -1  -8   9       10.20       10.99      1.45 o 
   0  -8   9        7.98       11.08      0.77 o 
   1  -8   9       19.84       20.18      1.30 o 
   2  -8   9        2.30        4.21      0.62 o 
   3  -8   9        0.09        1.32      0.56 o 
   4  -8   9        3.06        3.88      0.61 o 
  -4  -7   9        0.62        0.31      0.55 o 
  -3  -7   9       27.58       28.60      1.19 o 
  -2  -7   9       13.73       11.76      1.07 o 
  -1  -7   9        4.74        4.55      0.58 o 
   0  -7   9        0.14       -0.33      0.41 o 
   1  -7   9       24.20       21.46      1.63 o 
   2  -7   9        0.01        0.10      0.36 o 
   3  -7   9       24.32       26.96      1.04 o 
   4  -7   9       29.70       33.62      1.01 o 
   5  -7   9        0.15        3.45      0.57 o 
  -5  -6   9       16.11       20.93      1.05 o 
  -4  -6   9        5.26        4.90      0.65 o 
  -3  -6   9        3.23        3.69      0.46 o 
  -2  -6   9       37.29       40.72      1.05 o 
  -1  -6   9       40.54       40.55      1.20 o 
   0  -6   9       42.70       57.47      1.25 o 
   1  -6   9       54.32       70.11      1.40 o 
   2  -6   9       30.72       26.40      0.91 o 
   3  -6   9       57.15       46.92      1.47 o 
   4  -6   9        0.18       -0.52      0.35 o 
   5  -6   9       22.99       22.90      0.82 o 
  -6  -5   9       20.89       24.84      0.96 o 
  -5  -5   9       52.42       54.06      1.32 o 
  -4  -5   9       41.02       36.07      1.01 o 
  -3  -5   9       38.83       33.32      0.95 o 
  -2  -5   9       45.92       41.60      0.91 o 
  -1  -5   9       27.56       29.29      0.86 o 
   0  -5   9       83.23       79.57      1.49 o 
   1  -5   9      292.67      289.15      4.00 o 
   2  -5   9       75.71       79.66      1.51 o 
   3  -5   9       17.30       12.25      0.62 o 
   4  -5   9       36.16       34.39      1.23 o 
   5  -5   9        6.64        9.34      0.56 o 
   6  -5   9       10.04       12.21      0.64 o 
   7  -5   9        0.07       -0.24      0.36 o 
  -6  -4   9        3.15        5.49      0.56 o 
  -5  -4   9      177.14      174.28      2.43 o 
  -4  -4   9       92.80       79.85      1.38 o 
  -3  -4   9        0.13       -0.14      0.27 o 
  -2  -4   9        9.18       10.78      0.50 o 
  -1  -4   9      373.48      381.44      5.43 o 
   0  -4   9      351.71      317.68      4.31 o 
   1  -4   9       96.85       85.38      1.55 o 
   2  -4   9      121.82       98.85      1.68 o 
   3  -4   9        0.01        1.34      0.33 o 
   4  -4   9       90.77       81.69      1.49 o 
   5  -4   9        0.39       -0.10      0.30 o 
   6  -4   9       13.65        9.61      0.55 o 
   7  -4   9       64.62       82.99      1.54 o 
   8  -4   9        2.89        1.55      0.47 o 
  -7  -3   9       16.06       16.79      0.88 o 
  -6  -3   9       15.71       20.93      0.66 o 
  -5  -3   9        2.36        3.01      0.38 o 
  -4  -3   9      228.11      189.32      2.29 o 
  -3  -3   9       10.55       13.47      0.51 o 
  -2  -3   9      177.62      145.28      2.00 o 
  -1  -3   9        6.57        5.57      0.46 o 
   0  -3   9      594.69      534.85      6.83 o 
   1  -3   9      496.50      435.47      5.65 o 
   2  -3   9      523.81      436.20      5.65 o 
   3  -3   9      435.83      354.51      4.69 o 
   4  -3   9       72.74       55.26      1.12 o 
   5  -3   9       13.50       23.63      0.88 o 
   6  -3   9       14.45       13.83      0.66 o 
   7  -3   9        0.31        4.14      0.42 o 
   8  -3   9       26.88       38.57      1.09 o 
  -7  -2   9        0.43        1.03      0.39 o 
  -6  -2   9        1.42        1.50      0.32 o 
  -5  -2   9       67.74       66.91      1.03 o 
  -4  -2   9        5.23        5.14      0.38 o 
  -3  -2   9        2.80        2.81      0.32 o 
  -2  -2   9       22.98       28.52      0.74 o 
  -1  -2   9      323.64      308.30      3.67 o 
   0  -2   9       40.17       48.21      1.02 o 
   1  -2   9       31.60       16.06      0.59 o 
   2  -2   9        0.66        6.00      0.41 o 
   3  -2   9        5.92       18.40      0.64 o 
   4  -2   9       27.21       40.14      1.00 o 
   5  -2   9      182.25      175.04      2.51 o 
   6  -2   9        5.16        6.76      0.47 o 
   7  -2   9       30.72       29.37      0.77 o 
   8  -2   9        1.06        4.49      0.61 o 
   9  -2   9        7.61       23.59      1.11 o 
  -7  -1   9       22.28       26.40      0.73 o 
  -6  -1   9       42.36       42.77      1.00 o 
  -5  -1   9        0.06       -0.31      0.23 o 
  -4  -1   9     1479.05     1453.81     14.27 o 
  -3  -1   9       14.70       15.12      0.52 o 
  -2  -1   9        0.02        0.35      0.22 o 
  -1  -1   9      376.85      316.26      3.38 o 
   0  -1   9      402.17      424.28      5.45 o 
   1  -1   9       74.52       81.57      1.23 o 
   2  -1   9     1084.33     1067.31     10.62 o 
   3  -1   9       36.18       37.66      0.72 o 
   4  -1   9      136.21      117.30      1.46 o 
   5  -1   9       37.91       35.17      0.66 o 
   6  -1   9       86.74       73.40      1.25 o 
   7  -1   9        5.43        9.24      0.60 o 
   8  -1   9       21.66       18.88      1.14 o 
   9  -1   9        7.84        6.38      0.67 o 
  -7   0   9       12.86       11.24      0.61 o 
  -6   0   9       16.45       13.48      0.50 o 
  -5   0   9        4.19        4.97      0.34 o 
  -4   0   9       22.98       20.75      0.71 o 
  -3   0   9      545.86      504.72      5.21 o 
  -2   0   9      145.32      129.92      1.61 o 
  -1   0   9        0.22        0.89      0.22 o 
   0   0   9        0.11        0.71      0.18 o 
   1   0   9      196.40      202.64      2.26 o 
   2   0   9        1.40        2.19      0.22 o 
   3   0   9      328.36      392.90      4.08 o 
   4   0   9        0.09        0.89      0.20 o 
   5   0   9       32.04       35.69      0.63 o 
   6   0   9      153.83      178.73      2.02 o 
   7   0   9       32.86       29.22      0.74 o 
   8   0   9       18.85       22.15      0.92 o 
   9   0   9       20.84       36.13      1.24 o 
  -8   1   9        9.84       13.39      0.72 o 
  -7   1   9        7.38        9.31      0.59 o 
  -6   1   9        2.25        1.96      0.34 o 
  -5   1   9       10.90        7.79      0.50 o 
  -4   1   9      714.09      718.80      7.28 o 
  -3   1   9      108.94       97.79      1.42 o 
  -2   1   9      248.71      252.30      2.97 o 
  -1   1   9      276.61      282.49      2.81 o 
   0   1   9        0.44        2.39      0.20 o 
   1   1   9       37.76       24.95      0.50 o 
   2   1   9      325.20      324.81      3.40 o 
   3   1   9       16.46       18.33      0.43 o 
   4   1   9       65.70       57.15      0.80 o 
   5   1   9       13.58       12.31      0.37 o 
   6   1   9      309.91      272.75      3.56 o 
   7   1   9       13.28       14.14      0.54 o 
   8   1   9        0.60        0.08      0.26 o 
   9   1   9       21.11       42.15      1.28 o 
  -7   2   9       22.42       27.11      0.79 o 
  -6   2   9       13.33       15.27      0.60 o 
  -5   2   9      102.51      101.76      1.52 o 
  -4   2   9        6.76        8.09      0.47 o 
  -3   2   9      772.37      808.61      8.70 o 
  -2   2   9       26.06       17.34      0.49 o 
  -1   2   9      430.72      462.01      4.69 o 
   0   2   9        0.08        0.45      0.17 o 
   1   2   9      132.07      131.71      1.53 o 
   2   2   9      761.68      690.54      6.90 o 
   3   2   9      716.59      692.25      6.90 o 
   4   2   9        3.24        1.63      0.16 o 
   5   2   9      114.45      117.53      1.69 o 
   6   2   9       95.27       75.08      1.21 o 
   7   2   9       85.32       81.06      1.30 o 
   8   2   9       20.99       18.15      0.58 o 
   9   2   9       65.89       63.92      1.31 o 
  -7   3   9       10.46       10.14      0.57 o 
  -6   3   9       59.73       62.62      1.16 o 
  -5   3   9       25.57       26.07      0.70 o 
  -4   3   9       94.84      104.41      1.80 o 
  -3   3   9       38.39       52.74      0.93 o 
  -2   3   9      253.55      236.48      2.55 o 
  -1   3   9       11.27        9.78      0.35 o 
   0   3   9      663.76      675.62      6.67 o 
   1   3   9      400.75      420.88      4.66 o 
   2   3   9      285.43      292.97      2.85 o 
   3   3   9      101.30      108.35      1.39 o 
   4   3   9      525.74      526.89      6.42 o 
   5   3   9        4.24        2.86      0.26 o 
   6   3   9       14.54       16.76      0.49 o 
   7   3   9       38.10       32.86      0.71 o 
   8   3   9       43.30       37.43      0.77 o 
   9   3   9       32.12       48.79      0.99 o 
  -7   4   9       21.23       27.21      0.80 o 
  -6   4   9       48.50       48.79      1.01 o 
  -5   4   9        3.02        3.44      0.36 o 
  -4   4   9       12.00       14.88      0.69 o 
  -3   4   9       84.80       78.70      1.20 o 
  -2   4   9      307.31      313.84      3.61 o 
  -1   4   9        2.34        1.53      0.21 o 
   0   4   9      201.05      185.90      2.02 o 
   1   4   9       23.54       19.46      0.44 o 
   2   4   9      254.30      224.19      2.63 o 
   3   4   9      330.09      323.08      3.38 o 
   4   4   9       55.90       44.11      0.72 o 
   5   4   9        4.45        3.77      0.25 o 
   6   4   9       28.75       36.22      0.65 o 
   7   4   9       90.99       86.31      1.21 o 
   8   4   9       41.24       47.90      0.94 o 
   9   4   9       60.06       61.66      1.15 o 
  -7   5   9       28.73       25.37      0.92 o 
  -6   5   9       96.30       99.18      1.78 o 
  -5   5   9        0.73        1.12      0.30 o 
  -4   5   9        8.21        8.05      0.44 o 
  -3   5   9        3.39        2.55      0.36 o 
  -2   5   9      830.78      780.78      9.38 o 
  -1   5   9      132.36      137.47      1.59 o 
   0   5   9        0.10        0.23      0.17 o 
   1   5   9       94.54      109.04      1.36 o 
   2   5   9      232.23      247.85      2.88 o 
   3   5   9      150.79      141.94      1.74 o 
   4   5   9      407.35      426.63      4.77 o 
   5   5   9       87.80       82.15      1.09 o 
   6   5   9      123.38      110.55      1.58 o 
   7   5   9       14.60       14.68      0.46 o 
   8   5   9       44.66       31.66      0.70 o 
   9   5   9        9.27       16.94      0.98 o 
  -6   6   9        2.19        2.60      0.52 o 
  -5   6   9        1.11        1.09      0.53 o 
  -4   6   9      102.40       96.83      2.53 o 
  -3   6   9      122.37      134.88      2.38 o 
  -2   6   9        8.37        8.47      0.77 o 
  -1   6   9        0.47       -0.08      0.19 o 
   1   6   9      847.36      814.01      9.79 o 
   2   6   9      167.09      136.72      1.86 o 
   3   6   9       18.14       30.98      1.26 o 
   4   6   9      138.03      121.37      2.73 o 
   5   6   9       63.27       62.11      1.00 o 
   6   6   9        5.41        5.20      0.45 o 
   7   6   9        3.18        4.26      0.25 o 
   8   6   9      105.88       93.12      1.84 o 
  -6   7   9        6.78        6.07      0.70 o 
  -5   7   9       35.60       38.09      1.18 o 
  -4   7   9        4.18        4.70      0.52 o 
  -3   7   9       41.46       38.26      1.06 o 
  -2   7   9       12.68       12.19      0.62 o 
  -1   7   9       71.80       74.86      1.27 o 
   0   7   9       29.93       21.32      0.59 o 
   1   7   9       35.69       25.33      0.61 o 
   2   7   9      263.74      275.34      4.30 o 
   3   7   9        0.56        1.57      0.24 o 
   4   7   9      226.77      209.54      2.78 o 
   5   7   9       60.02       67.18      4.23 o 
   6   7   9        0.15       -0.35      0.71 o 
   7   7   9       23.58       29.88      2.02 o 
   8   7   9        5.86        6.80      0.82 o 
  -5   8   9      111.09      113.71      3.36 o 
  -4   8   9        0.77        0.80      0.55 o 
  -3   8   9        1.97        2.02      0.55 o 
  -2   8   9        1.26        0.49      0.74 o 
  -1   8   9       28.83       30.87      1.12 o 
   0   8   9       38.66       42.47      1.02 o 
   1   8   9      210.27      200.16      2.97 o 
   2   8   9        4.59        2.13      0.25 o 
   3   8   9       16.23       15.17      0.50 o 
   4   8   9       62.34       57.99      0.93 o 
   5   8   9        0.66       -0.18      0.73 o 
   6   8   9       13.89       19.44      1.67 o 
   7   8   9       17.75       17.96      1.69 o 
  -4   9   9       22.59       23.93      1.20 o 
  -3   9   9        3.78        3.85      0.67 o 
  -2   9   9        0.05       -0.22      0.79 o 
  -1   9   9       84.92       92.00      2.20 o 
   1   9   9       52.94       47.97      0.91 o 
   2   9   9        2.08        2.93      0.33 o 
   4   9   9        0.64        0.52      0.23 o 
   5   9   9       89.37       97.11      3.92 o 
   6   9   9       24.95       25.20      2.01 o 
  -2  10   9        0.01       -0.62      0.50 o 
  -1  10   9      160.05      182.39      6.30 o 
   0  10   9        0.14        0.00      0.30 o 
   1  10   9        3.47        5.44      0.55 o 
   2  10   9       28.35       29.96      0.78 o 
   3  10   9      143.48      138.83      2.90 o 
   4  10   9       10.26        8.32      0.51 o 
   5  10   9        0.88        1.11      0.36 o 
   1  11   9        0.01       -0.50      0.33 o 
  -1  -8  10       93.32      110.69      4.15 o 
   0  -8  10       21.86       19.52      1.40 o 
   1  -8  10        1.96        2.17      0.56 o 
   2  -8  10       58.81       74.75      1.87 o 
  -3  -7  10       73.48       91.26      2.79 o 
  -2  -7  10       39.80       45.13      3.14 o 
  -1  -7  10       13.84       21.25      1.00 o 
   0  -7  10        1.44        2.63      0.56 o 
   1  -7  10        0.36       -0.02      0.44 o 
   2  -7  10        0.96        0.06      0.45 o 
   3  -7  10        6.84        4.59      0.53 o 
   4  -7  10      102.49      126.97      2.21 o 
   5  -7  10       66.96       78.61      2.18 o 
  -4  -6  10      135.28      146.31      2.96 o 
  -3  -6  10        1.28        1.26      0.50 o 
  -2  -6  10        9.66       11.84      0.78 o 
  -1  -6  10       37.22       34.06      1.17 o 
   0  -6  10      118.02      110.62      1.95 o 
   1  -6  10      109.88      112.44      1.98 o 
   2  -6  10        1.00        1.00      0.51 o 
   3  -6  10      118.75      125.11      2.77 o 
   4  -6  10        3.35        1.96      0.46 o 
   5  -6  10       40.51       43.67      1.13 o 
   6  -6  10        0.70       -0.58      0.39 o 
  -5  -5  10       29.33       25.37      1.11 o 
  -4  -5  10       41.56       39.79      1.52 o 
  -3  -5  10      162.48      157.70      2.55 o 
  -2  -5  10        3.07        2.07      0.47 o 
  -1  -5  10       16.16       16.65      0.73 o 
   0  -5  10        5.76        5.77      0.68 o 
   1  -5  10      125.98      118.65      2.51 o 
   2  -5  10      118.95      119.06      2.03 o 
   3  -5  10        5.61        8.07      0.56 o 
   4  -5  10        1.72        0.99      0.38 o 
   5  -5  10       25.89       35.42      0.97 o 
   6  -5  10       22.61       26.28      0.88 o 
   7  -5  10        1.84        2.19      0.44 o 
  -6  -4  10        0.61        1.31      0.47 o 
  -5  -4  10       18.78       22.17      0.74 o 
  -4  -4  10       40.81       35.46      0.92 o 
  -3  -4  10       50.60       46.01      1.14 o 
  -2  -4  10        3.56        2.23      0.36 o 
  -1  -4  10        0.57        0.13      0.34 o 
   0  -4  10       26.31       24.93      0.84 o 
   1  -4  10       81.37       71.95      1.43 o 
   2  -4  10        4.76        7.46      0.52 o 
   3  -4  10        7.00       10.09      0.73 o 
   4  -4  10       65.32       62.23      2.10 o 
   5  -4  10       69.07       53.79      1.18 o 
   6  -4  10        1.89        1.26      0.39 o 
   7  -4  10       79.08       75.13      1.67 o 
   8  -4  10        2.47        0.23      0.43 o 
  -6  -3  10       16.08       19.47      0.74 o 
  -5  -3  10       12.68       16.49      0.83 o 
  -4  -3  10       18.77       19.59      0.68 o 
  -3  -3  10      188.35      190.09      2.32 o 
  -2  -3  10      148.64      151.25      2.11 o 
  -1  -3  10       41.29       43.76      1.25 o 
   0  -3  10      134.87      140.30      2.21 o 
   1  -3  10        4.97        6.31      0.49 o 
   2  -3  10      155.48      140.40      2.20 o 
   3  -3  10       62.39       59.15      1.34 o 
   4  -3  10       21.05       25.00      0.92 o 
   5  -3  10        0.12        0.08      0.31 o 
   6  -3  10       19.12       19.35      0.71 o 
   7  -3  10       10.31        9.02      0.70 o 
   8  -3  10        0.85        2.38      0.58 o 
  -7  -2  10        0.73       -0.55      0.37 o 
  -6  -2  10       21.79       21.69      1.28 o 
  -5  -2  10        9.99        9.65      0.55 o 
  -4  -2  10        4.80        5.97      0.41 o 
  -3  -2  10      190.27      186.77      2.26 o 
  -2  -2  10      320.68      312.48      3.44 o 
  -1  -2  10        2.72        1.01      0.35 o 
   0  -2  10        8.90        5.77      0.45 o 
   1  -2  10      367.55      321.40      4.31 o 
   2  -2  10        0.34        4.05      0.40 o 
   3  -2  10        8.90        5.04      0.43 o 
   4  -2  10      240.53      250.21      3.45 o 
   5  -2  10        2.58        3.92      0.40 o 
   6  -2  10       32.48       28.65      0.79 o 
   7  -2  10       82.56       78.37      2.48 o 
   8  -2  10        1.36        0.22      0.50 o 
  -7  -1  10       21.60       24.08      0.82 o 
  -6  -1  10        7.37        8.71      0.55 o 
  -5  -1  10       10.54       13.54      0.55 o 
  -4  -1  10        0.13        0.64      0.32 o 
  -3  -1  10       66.79       71.76      1.13 o 
  -2  -1  10      159.38      157.69      1.94 o 
  -1  -1  10      235.67      198.11      2.86 o 
   0  -1  10       20.95       21.59      0.70 o 
   1  -1  10      249.33      213.42      2.99 o 
   2  -1  10      323.20      278.37      3.74 o 
   3  -1  10       40.05       31.87      0.81 o 
   4  -1  10       43.37       45.81      1.29 o 
   5  -1  10       26.05       24.20      0.75 o 
   6  -1  10        2.10        2.46      0.35 o 
   7  -1  10       13.88       19.88      0.75 o 
   8  -1  10      115.06      121.26      2.69 o 
   9  -1  10        4.29        5.12      0.66 o 
  -7   0  10        0.41        0.21      0.36 o 
  -6   0  10       16.53       15.54      0.61 o 
  -5   0  10        5.61        5.01      0.39 o 
  -4   0  10        6.67        8.88      0.45 o 
  -3   0  10       22.28       38.69      0.79 o 
  -2   0  10      184.82      177.94      2.12 o 
  -1   0  10        0.98        0.25      0.24 o 
   0   0  10       16.41       12.77      0.54 o 
   1   0  10       13.94       15.18      0.53 o 
   2   0  10       17.62       23.77      0.55 o 
   3   0  10        8.35       12.18      0.41 o 
   4   0  10       12.51       12.78      0.43 o 
   5   0  10       31.99       26.16      0.57 o 
   6   0  10       57.58       52.98      1.20 o 
   7   0  10       38.59       26.81      1.05 o 
   8   0  10       17.32       12.00      0.79 o 
   9   0  10        1.70        5.04      0.64 o 
  -7   1  10       20.06       22.38      0.76 o 
  -6   1  10        1.86        3.94      0.47 o 
  -5   1  10       26.61       21.39      0.70 o 
  -4   1  10        1.60        2.74      0.35 o 
  -3   1  10        2.93        3.77      0.34 o 
  -2   1  10       57.72       62.18      0.98 o 
  -1   1  10       89.82      103.64      1.49 o 
   0   1  10       11.03       11.22      0.40 o 
   1   1  10      332.96      343.44      3.64 o 
   2   1  10      483.00      438.02      4.54 o 
   3   1  10        1.88        0.49      0.20 o 
   4   1  10      819.98      807.64      8.84 o 
   5   1  10       42.61       47.01      1.14 o 
   6   1  10      117.61      109.01      1.68 o 
   7   1  10      109.91      114.82      1.76 o 
   8   1  10        7.02        4.10      0.38 o 
   9   1  10        0.18        0.54      0.46 o 
  -7   2  10        7.06        8.50      0.54 o 
  -6   2  10        5.39        6.77      0.55 o 
  -5   2  10        4.86        6.82      0.45 o 
  -4   2  10      478.35      482.73      5.45 o 
  -3   2  10      245.93      261.01      3.13 o 
  -2   2  10      127.39      131.06      1.76 o 
  -1   2  10        4.60        5.44      0.41 o 
   0   2  10       75.30       73.97      0.95 o 
   1   2  10        1.68        2.32      0.24 o 
   2   2  10      595.42      591.56      5.99 o 
   3   2  10        7.85        6.96      0.30 o 
   4   2  10       45.77       50.55      0.73 o 
   5   2  10      278.11      256.70      3.37 o 
   6   2  10        0.03        1.17      0.28 o 
   7   2  10        5.55       12.11      0.51 o 
   8   2  10        1.13        2.90      0.34 o 
   9   2  10       30.76       33.28      0.83 o 
  -7   3  10       11.73       12.57      0.63 o 
  -6   3  10       24.55       21.47      0.72 o 
  -5   3  10       38.83       47.48      0.98 o 
  -4   3  10       46.45       63.57      1.11 o 
  -3   3  10       62.83       76.22      1.21 o 
  -2   3  10      130.71      134.76      2.01 o 
  -1   3  10      105.91      108.62      1.36 o 
   0   3  10     1203.82     1165.45     11.35 o 
   1   3  10        4.37        5.04      0.27 o 
   2   3  10       68.02       59.95      0.77 o 
   3   3  10       97.35       96.17      1.15 o 
   4   3  10      731.06      687.73      8.35 o 
   5   3  10       55.06       53.29      0.96 o 
   6   3  10       30.10       21.59      0.59 o 
   7   3  10       21.09       29.51      0.69 o 
   8   3  10        2.03        1.71      0.30 o 
   9   3  10        7.50       13.49      0.60 o 
  -7   4  10        2.55        2.44      0.41 o 
  -6   4  10        5.97        7.58      0.50 o 
  -5   4  10      149.50      132.45      1.89 o 
  -4   4  10      221.45      219.35      2.74 o 
  -3   4  10      115.60      104.36      1.51 o 
  -2   4  10       15.72       13.59      0.56 o 
  -1   4  10      108.76      101.70      1.30 o 
   0   4  10      305.94      316.91      3.30 o 
   1   4  10      156.82      134.65      1.69 o 
   2   4  10        5.78        5.92      0.32 o 
   3   4  10      378.80      360.28      3.79 o 
   4   4  10       10.82       16.32      0.54 o 
   5   4  10        5.04        4.00      0.28 o 
   6   4  10        6.15       10.25      0.39 o 
   7   4  10        0.46        0.66      0.24 o 
   8   4  10       70.41       72.12      1.30 o 
   9   4  10       10.63       14.40      0.58 o 
  -6   5  10        7.17        6.22      0.56 o 
  -5   5  10        4.96        4.39      0.40 o 
  -4   5  10       10.57       15.04      0.55 o 
  -3   5  10       69.44       76.10      1.38 o 
  -2   5  10      325.15      338.77      4.37 o 
  -1   5  10      185.82      190.07      2.35 o 
   0   5  10       19.40       26.16      0.57 o 
   1   5  10       13.44       12.79      0.55 o 
   2   5  10      145.95      157.29      1.95 o 
   3   5  10      399.46      367.01      4.19 o 
   4   5  10      545.00      465.64      5.24 o 
   5   5  10      260.12      224.53      3.00 o 
   6   5  10       72.33       71.46      1.16 o 
   7   5  10        1.05        1.04      0.25 o 
   8   5  10        1.28        1.96      0.30 o 
   9   5  10        2.95        4.27      0.37 o 
  -6   6  10       15.41       13.77      0.99 o 
  -5   6  10       18.78       22.08      0.94 o 
  -4   6  10        0.13       -0.05      0.40 o 
  -3   6  10      403.59      407.20      8.62 o 
  -2   6  10        8.06       11.96      0.79 o 
  -1   6  10       13.48       11.02      0.58 o 
   0   6  10       11.12        9.60      0.45 o 
   1   6  10       79.74       83.64      1.32 o 
   2   6  10        2.93        0.48      0.26 o 
   3   6  10      673.54      600.59      6.67 o 
   4   6  10       48.50       55.56      1.34 o 
   5   6  10       39.18       37.63      0.72 o 
   6   6  10        0.84        0.24      0.20 o 
   7   6  10       65.80       67.50      1.17 o 
   8   6  10        1.83        0.99      0.27 o 
  -5   7  10       20.25       18.32      0.91 o 
  -4   7  10        2.43        2.36      0.47 o 
  -3   7  10       77.80       72.79      1.99 o 
  -2   7  10        0.17        0.29      0.53 o 
  -1   7  10        8.61       11.90      0.53 o 
   0   7  10       14.48       12.65      0.50 o 
   1   7  10      184.53      195.57      2.64 o 
   2   7  10        4.93        4.11      0.31 o 
   3   7  10        0.04        0.84      0.23 o 
   4   7  10       46.03       49.47      1.37 o 
   5   7  10        1.63        1.40      0.22 o 
   6   7  10        0.08        0.27      0.18 o 
   7   7  10       13.06       18.89      0.85 o 
   8   7  10        0.01        2.03      0.32 o 
  -4   8  10       19.29       16.82      1.03 o 
  -3   8  10        2.92        4.19      0.64 o 
  -2   8  10       38.41       37.87      1.32 o 
  -1   8  10        4.01        2.63      0.53 o 
   0   8  10       54.22       49.44      0.97 o 
   1   8  10        1.01        1.44      0.42 o 
   2   8  10       83.32       71.10      1.15 o 
   3   8  10       88.87       77.27      1.36 o 
   4   8  10        0.49        0.62      0.27 o 
   5   8  10        2.85        3.04      0.23 o 
   6   8  10       21.46       32.31      2.10 o 
   7   8  10       34.47       27.95      2.08 o 
  -3   9  10        6.14        6.94      0.78 o 
  -2   9  10        8.50        7.41      0.74 o 
  -1   9  10        0.51        1.47      0.74 o 
   0   9  10      163.78      142.79      2.11 o 
   1   9  10       82.41       95.52      1.51 o 
   2   9  10       37.81       40.05      0.93 o 
   3   9  10       12.61       15.88      0.57 o 
   4   9  10      239.10      238.10      3.75 o 
   5   9  10       26.79       21.47      1.08 o 
   6   9  10       32.95       37.65      2.35 o 
  -1  10  10       54.56       63.71      1.83 o 
   0  10  10        5.20        7.63      0.68 o 
   1  10  10       27.28       32.06      0.90 o 
   2  10  10       19.79       19.48      1.08 o 
   3  10  10       10.45        8.58      0.52 o 
   4  10  10       38.37       37.52      0.81 o 
  -2  -7  11       40.80       49.16      2.04 o 
  -1  -7  11       11.71       12.91      0.87 o 
   0  -7  11       24.08       22.52      1.07 o 
   1  -7  11        2.83        2.07      0.57 o 
   2  -7  11       42.54       45.75      1.99 o 
   3  -7  11       42.97       53.99      1.34 o 
  -3  -6  11       28.63       21.50      1.38 o 
  -2  -6  11        4.15        4.79      0.64 o 
  -1  -6  11       10.56        6.53      0.67 o 
   0  -6  11        0.72        3.12      0.60 o 
   1  -6  11        1.32        1.52      0.43 o 
   2  -6  11       15.30       16.71      0.80 o 
   3  -6  11       69.61       69.85      1.50 o 
   4  -6  11        5.64        3.32      0.53 o 
   5  -6  11       13.25       16.34      0.87 o 
  -4  -5  11        8.38        7.53      0.63 o 
  -3  -5  11        0.31       -0.57      0.38 o 
  -2  -5  11       17.28       15.08      0.94 o 
  -1  -5  11       69.06       72.26      1.50 o 
   0  -5  11       26.05       25.26      0.86 o 
   1  -5  11        7.94       10.48      0.64 o 
   2  -5  11        9.62        8.56      0.61 o 
   3  -5  11        9.25       13.11      0.70 o 
   4  -5  11        6.36        6.35      0.56 o 
   5  -5  11        4.29        6.34      0.56 o 
   6  -5  11        2.48        6.81      0.70 o 
  -5  -4  11       30.45       31.27      0.92 o 
  -4  -4  11        3.61        1.66      0.44 o 
  -3  -4  11       62.73       65.87      1.43 o 
  -2  -4  11       48.92       42.60      1.14 o 
  -1  -4  11       32.70       30.67      0.92 o 
   0  -4  11      211.01      210.08      3.13 o 
   1  -4  11        3.39        4.35      0.49 o 
   2  -4  11        1.61        2.13      0.42 o 
   3  -4  11        8.24        6.28      0.53 o 
   4  -4  11       10.06        7.56      0.57 o 
   5  -4  11       16.08       13.39      0.68 o 
   6  -4  11       41.95       54.03      1.21 o 
   7  -4  11       11.03       10.56      0.64 o 
  -6  -3  11        3.74        2.91      0.51 o 
  -5  -3  11        8.23        5.29      0.49 o 
  -4  -3  11       37.36       40.22      0.97 o 
  -3  -3  11        0.03        0.78      0.33 o 
  -2  -3  11        8.60        7.45      0.49 o 
  -1  -3  11       81.89       83.72      1.58 o 
   0  -3  11       68.45       66.61      1.37 o 
   1  -3  11       53.93       50.84      1.15 o 
   2  -3  11        0.01        0.63      0.35 o 
   3  -3  11        3.29        1.46      0.38 o 
   4  -3  11       44.98       44.87      1.50 o 
   5  -3  11        7.55        7.38      0.59 o 
   6  -3  11        0.94       -0.11      0.35 o 
   7  -3  11        3.41       10.16      0.60 o 
   8  -3  11        0.51       -0.09      0.53 o 
  -6  -2  11       56.85       58.94      1.81 o 
  -5  -2  11      122.72      145.46      2.18 o 
  -4  -2  11       21.08       18.72      0.63 o 
  -3  -2  11       57.84       49.69      0.94 o 
  -2  -2  11      142.09      114.85      1.74 o 
  -1  -2  11      173.04      147.44      2.34 o 
   0  -2  11      561.34      528.30      6.83 o 
   1  -2  11        1.76        2.28      0.39 o 
   2  -2  11      323.75      278.02      3.84 o 
   3  -2  11       82.01       65.16      1.30 o 
   4  -2  11        5.32        2.66      0.42 o 
   5  -2  11        0.02       -0.24      0.30 o 
   6  -2  11       60.43       62.86      1.25 o 
   7  -2  11       15.25       10.75      0.64 o 
   8  -2  11        4.54        2.36      0.61 o 
  -6  -1  11        0.18        0.66      0.37 o 
  -5  -1  11      140.41      123.40      1.74 o 
  -4  -1  11        1.24        1.00      0.30 o 
  -3  -1  11       11.35       10.48      0.51 o 
  -2  -1  11      189.35      161.00      2.41 o 
  -1  -1  11        2.34        1.59      0.36 o 
   0  -1  11        0.08        1.26      0.33 o 
   1  -1  11       10.22       19.40      0.89 o 
   2  -1  11      254.35      212.32      3.02 o 
   3  -1  11        8.40       16.07      0.64 o 
   4  -1  11       12.45        8.70      0.51 o 
   5  -1  11        0.00        0.38      0.30 o 
   6  -1  11      208.21      214.34      3.48 o 
   7  -1  11        7.83        6.08      1.08 o 
   8  -1  11       31.42       28.40      1.18 o 
  -6   0  11        0.30       -0.20      0.42 o 
  -5   0  11       10.08       14.83      0.60 o 
  -4   0  11        0.07        0.01      0.26 o 
  -3   0  11       85.95       70.04      1.14 o 
  -2   0  11        1.23        4.02      0.35 o 
  -1   0  11        0.42        2.13      0.32 o 
   0   0  11       12.74       20.60      0.69 o 
   1   0  11        3.80        4.72      0.40 o 
   2   0  11       13.02       16.49      0.62 o 
   3   0  11       63.50       56.70      0.91 o 
   4   0  11      218.08      214.65      2.44 o 
   5   0  11        9.38        7.67      0.41 o 
   6   0  11      206.07      201.33      5.65 o 
   7   0  11       24.32       19.20      0.97 o 
   8   0  11        4.59        5.29      0.65 o 
   9   0  11        0.51        0.09      0.91 o 
  -6   1  11        6.31        4.17      0.40 o 
  -5   1  11        8.33        8.79      0.50 o 
  -4   1  11        2.07        3.65      0.36 o 
  -3   1  11        9.15        6.26      0.40 o 
  -2   1  11      582.47      583.61      6.01 o 
  -1   1  11        0.18        2.15      0.30 o 
   0   1  11        7.58       13.32      0.85 o 
   1   1  11      217.94      201.60      2.31 o 
   2   1  11       46.19       38.80      0.71 o 
   3   1  11       13.09       20.46      0.54 o 
   4   1  11      173.39      153.73      1.81 o 
   5   1  11        2.50        4.07      0.31 o 
   6   1  11       54.73       56.90      1.11 o 
   7   1  11       41.97       38.28      0.90 o 
   8   1  11        2.93        2.83      0.52 o 
   9   1  11       41.86       64.11      1.70 o 
  -6   2  11       18.46       19.32      1.06 o 
  -5   2  11       80.34       71.45      1.28 o 
  -4   2  11      141.39      137.02      1.94 o 
  -3   2  11       44.61       52.41      1.00 o 
  -2   2  11      201.49      218.10      3.04 o 
  -1   2  11        0.14        2.34      0.30 o 
   0   2  11       91.25       89.91      1.13 o 
   1   2  11        0.71        1.31      0.23 o 
   2   2  11      836.84      802.11      8.07 o 
   3   2  11      756.19      757.70      7.62 o 
   4   2  11       41.85       32.46      0.60 o 
   5   2  11       21.09       22.33      0.66 o 
   6   2  11       71.53       73.51      1.27 o 
   7   2  11      111.25      107.78      1.94 o 
   8   2  11        2.52        1.25      0.32 o 
   9   2  11       53.45       73.79      3.38 o 
  -6   3  11       61.51       54.30      1.23 o 
  -5   3  11       51.36       54.69      1.09 o 
  -4   3  11       38.72       40.64      0.89 o 
  -3   3  11       37.88       28.01      0.72 o 
  -2   3  11       98.24       94.00      1.58 o 
  -1   3  11        0.23        0.59      0.29 o 
   0   3  11      441.29      393.78      4.08 o 
   1   3  11       18.19       15.90      0.46 o 
   2   3  11      225.76      237.19      2.61 o 
   3   3  11       55.15       59.65      0.84 o 
   4   3  11       51.88       53.88      1.01 o 
   5   3  11      230.79      216.47      2.91 o 
   6   3  11       30.63       31.96      0.75 o 
   7   3  11       67.82       75.06      1.27 o 
   8   3  11        1.66        1.58      0.32 o 
   9   3  11       11.78       12.69      0.65 o 
  -6   4  11        1.85        0.84      0.36 o 
  -5   4  11       47.11       58.47      1.13 o 
  -4   4  11        3.46        5.83      0.43 o 
  -3   4  11       15.39       17.38      0.68 o 
  -2   4  11        1.92        1.84      0.35 o 
  -1   4  11        0.74       -0.11      0.28 o 
   0   4  11      151.64      152.56      1.97 o 
   1   4  11      393.77      386.54      4.37 o 
   2   4  11       23.34       25.53      0.59 o 
   3   4  11       46.54       48.19      0.74 o 
   4   4  11      192.24      187.61      2.33 o 
   5   4  11       14.46       12.36      0.56 o 
   6   4  11        3.23        1.25      0.26 o 
   7   4  11       62.84       52.73      0.91 o 
   8   4  11       82.12       83.14      1.42 o 
  -6   5  11        9.16        7.93      0.72 o 
  -5   5  11        0.27       -0.08      0.43 o 
  -4   5  11        9.63        8.69      0.67 o 
  -3   5  11       61.87       66.21      1.51 o 
  -2   5  11       28.60       30.10      0.96 o 
  -1   5  11      796.32      823.54     11.53 o 
   0   5  11       82.00       83.46      1.22 o 
   1   5  11       35.02       25.56      0.65 o 
   2   5  11       12.41       13.85      0.50 o 
   3   5  11       89.20       86.64      1.22 o 
   4   5  11       78.94       83.68      1.20 o 
   5   5  11      153.16      124.27      1.64 o 
   6   5  11      135.34      129.12      1.90 o 
   7   5  11       14.59       13.29      0.52 o 
   8   5  11       29.97       40.24      0.86 o 
  -5   6  11        0.01        0.28      0.45 o 
  -4   6  11       40.72       41.18      1.40 o 
  -3   6  11      113.85      108.46      2.11 o 
  -2   6  11        0.34        0.51      0.37 o 
  -1   6  11      128.15      127.09      2.22 o 
   0   6  11       26.86       33.03      1.21 o 
   1   6  11        5.10        5.07      0.36 o 
   2   6  11       52.27       53.18      0.98 o 
   3   6  11       46.10       42.57      0.83 o 
   4   6  11       38.22       34.56      0.75 o 
   5   6  11       18.75       20.80      0.92 o 
   6   6  11        2.49        3.18      0.30 o 
   7   6  11        2.41        3.77      0.32 o 
   8   6  11        3.41        4.49      0.65 o 
  -4   7  11        0.00       -0.17      0.41 o 
  -3   7  11       50.36       51.57      1.82 o 
  -2   7  11       32.80       36.93      1.82 o 
  -1   7  11       22.74       28.77      1.14 o 
   0   7  11       16.38       17.28      0.59 o 
   1   7  11       51.77       44.36      0.90 o 
   2   7  11        1.43        0.53      0.26 o 
   3   7  11       46.11       45.12      0.85 o 
   4   7  11       71.44       58.86      1.13 o 
   5   7  11       37.67       31.74      1.10 o 
   6   7  11        2.35        1.88      0.39 o 
   7   7  11        1.66        0.99      0.38 o 
  -4   8  11       35.39       40.52      2.45 o 
  -3   8  11        7.78        7.48      0.81 o 
  -2   8  11       10.13        8.75      0.79 o 
  -1   8  11        0.45        0.09      0.76 o 
   0   8  11       27.53       27.64      0.75 o 
   1   8  11        0.40        0.35      0.28 o 
   2   8  11      112.41      100.20      1.63 o 
   3   8  11       98.79       94.28      1.64 o 
   4   8  11        3.32        3.45      0.33 o 
   5   8  11       70.15       74.14      1.44 o 
   6   8  11       45.57       38.21      0.90 o 
  -2   9  11        0.37        0.15      0.51 o 
  -1   9  11       15.44       15.03      0.92 o 
   0   9  11        9.84        9.78      0.52 o 
   1   9  11       45.23       48.84      0.99 o 
   2   9  11        3.83        6.82      0.46 o 
   3   9  11       44.34       47.17      1.02 o 
   4   9  11        1.51        0.72      0.30 o 
   5   9  11        0.34        0.69      0.53 o 
   0  10  11        1.24        0.54      0.49 o 
   1  10  11        1.84        4.07      0.45 o 
   2  10  11        0.02        0.32      0.39 o 
   3  10  11       36.94       35.54      0.88 o 
  -2  -6  12        1.93        3.22      0.61 o 
  -1  -6  12       93.92      117.84      2.54 o 
   0  -6  12       63.81       71.00      1.84 o 
   1  -6  12      184.57      201.51      3.16 o 
   2  -6  12        0.81       -0.28      0.42 o 
   3  -6  12       10.65       18.08      0.87 o 
   4  -6  12       78.25      106.21      2.01 o 
  -3  -5  12       17.50       17.59      1.01 o 
  -2  -5  12        1.49        2.08      0.56 o 
  -1  -5  12       13.53       12.97      0.87 o 
   0  -5  12        0.89        0.75      0.42 o 
   1  -5  12        6.10        7.02      0.59 o 
   2  -5  12      205.95      217.11      4.47 o 
   3  -5  12        0.60        0.91      0.44 o 
   4  -5  12       13.15       18.82      1.04 o 
   5  -5  12        4.91        8.47      0.63 o 
  -4  -4  12       26.28       31.93      1.04 o 
  -3  -4  12       53.87       52.86      1.30 o 
  -2  -4  12        0.00       -0.70      0.49 o 
  -1  -4  12        6.06        8.84      0.65 o 
   0  -4  12       54.15       55.13      1.29 o 
   1  -4  12      248.68      252.20      3.68 o 
   2  -4  12       12.44       13.04      0.82 o 
   3  -4  12       97.71      105.49      1.91 o 
   4  -4  12        3.17        1.90      0.44 o 
   5  -4  12        4.15        7.11      0.87 o 
   6  -4  12        4.27        2.42      0.45 o 
  -5  -3  12        3.04        0.73      0.39 o 
  -4  -3  12       25.96       29.78      0.89 o 
  -3  -3  12       11.85       15.12      0.68 o 
  -2  -3  12       86.08       89.07      1.86 o 
  -1  -3  12       13.93       14.35      0.72 o 
   0  -3  12        7.38        6.98      0.54 o 
   1  -3  12        6.16        6.24      0.53 o 
   2  -3  12      483.37      500.41      6.57 o 
   3  -3  12       30.41       28.63      0.90 o 
   4  -3  12       68.52       64.85      1.36 o 
   5  -3  12        0.53       -0.10      0.42 o 
   6  -3  12       22.18       27.15      0.86 o 
   7  -3  12        4.58        1.05      0.44 o 
  -5  -2  12        9.54        9.62      0.61 o 
  -4  -2  12       16.92       15.03      0.64 o 
  -3  -2  12      158.91      138.32      1.88 o 
  -2  -2  12        7.15        7.22      0.56 o 
  -1  -2  12       36.37       36.73      1.09 o 
   0  -2  12      212.18      194.59      3.01 o 
   1  -2  12        1.45        1.88      0.39 o 
   2  -2  12        0.38        1.39      0.37 o 
   3  -2  12      206.14      214.63      3.13 o 
   4  -2  12       27.75       28.73      0.85 o 
   5  -2  12        1.53        1.31      0.37 o 
   6  -2  12        0.91        2.12      0.39 o 
   7  -2  12       23.85       18.71      1.04 o 
   8  -2  12       73.68       91.46      2.34 o 
  -6  -1  12        0.54        0.59      0.40 o 
  -5  -1  12       70.90       78.18      1.34 o 
  -4  -1  12       55.06       70.49      1.85 o 
  -3  -1  12        2.09        2.38      0.35 o 
  -2  -1  12        3.96        7.67      0.49 o 
  -1  -1  12       21.40       23.49      0.82 o 
   0  -1  12      217.09      185.32      2.80 o 
   1  -1  12      122.80       99.51      1.73 o 
   2  -1  12       66.65       83.75      1.57 o 
   3  -1  12        0.01        2.11      0.57 o 
   4  -1  12        0.47        0.05      0.33 o 
   5  -1  12        0.01        0.20      0.31 o 
   6  -1  12       82.69       94.48      1.84 o 
   7  -1  12        6.58        6.28      1.17 o 
   8  -1  12       64.08       56.40      2.08 o 
  -6   0  12       59.57       75.59      1.47 o 
  -5   0  12        0.63        1.23      0.41 o 
  -4   0  12       16.93       25.74      0.71 o 
  -3   0  12        2.61        4.28      0.37 o 
  -2   0  12       89.92       66.28      1.23 o 
  -1   0  12      481.96      419.52      5.58 o 
   0   0  12       51.07       61.59      1.26 o 
   1   0  12       85.02       70.71      1.36 o 
   2   0  12       35.89       28.24      0.81 o 
   3   0  12     1055.03     1009.58     15.03 o 
   4   0  12       92.01       86.26      1.74 o 
   5   0  12       17.03       14.68      0.70 o 
   6   0  12       88.50       79.74      2.05 o 
   7   0  12       16.55       15.90      0.96 o 
   8   0  12       30.55       41.80      2.32 o 
  -6   1  12        3.74        4.40      0.45 o 
  -5   1  12       37.76       36.56      0.87 o 
  -4   1  12        7.52        9.20      0.50 o 
  -3   1  12      175.10      153.22      2.07 o 
  -2   1  12       58.64       60.06      1.15 o 
  -1   1  12      124.50      127.85      1.84 o 
   0   1  12      488.57      484.06      6.27 o 
   1   1  12       12.11       14.95      0.60 o 
   2   1  12       69.90       60.87      1.18 o 
   3   1  12       69.35       62.04      0.98 o 
   4   1  12      342.93      348.82      3.74 o 
   5   1  12      339.94      330.37      5.51 o 
   6   1  12        9.36        7.96      0.58 o 
   7   1  12        0.02        0.16      0.43 o 
   8   1  12        3.30        2.96      0.71 o 
  -6   2  12        0.04       -0.19      0.32 o 
  -5   2  12       38.77       33.90      0.89 o 
  -4   2  12        8.32        4.82      0.40 o 
  -3   2  12        3.67        2.91      0.33 o 
  -2   2  12       77.70       78.24      1.33 o 
  -1   2  12       38.07       38.68      0.85 o 
   0   2  12        5.40        6.65      0.47 o 
   1   2  12        0.88        0.89      0.27 o 
   2   2  12      346.65      322.96      3.49 o 
   3   2  12       26.28       27.45      0.61 o 
   4   2  12       13.55       21.37      0.71 o 
   5   2  12       81.38       76.31      1.35 o 
   6   2  12        6.79        8.20      0.48 o 
   7   2  12       28.17       27.01      0.85 o 
   8   2  12        3.88        6.18      0.60 o 
  -6   3  12        0.26        5.16      0.47 o 
  -5   3  12        6.33        7.03      0.50 o 
  -4   3  12       46.56       51.45      1.06 o 
  -3   3  12        1.94        4.49      0.52 o 
  -2   3  12       18.41       22.14      0.75 o 
  -1   3  12      119.48      108.10      1.75 o 
   0   3  12      374.63      347.83      4.08 o 
   1   3  12      265.86      254.35      3.10 o 
   2   3  12       54.36       59.89      0.92 o 
   3   3  12      367.05      339.08      3.98 o 
   4   3  12        3.50        7.30      0.43 o 
   5   3  12        2.95        1.91      0.32 o 
   6   3  12       55.69       58.72      1.11 o 
   7   3  12        4.80        4.74      0.40 o 
   8   3  12       21.90       21.64      0.68 o 
  -5   4  12       26.13       30.67      0.85 o 
  -4   4  12       14.17       17.23      0.65 o 
  -3   4  12        8.79        8.35      0.54 o 
  -2   4  12      135.89      139.88      2.65 o 
  -1   4  12      165.31      138.10      2.44 o 
   0   4  12       37.14       35.89      0.87 o 
   1   4  12      416.69      441.76      4.62 o 
   2   4  12       44.55       44.41      0.83 o 
   3   4  12        1.92        1.23      0.28 o 
   4   4  12       10.91       14.13      0.49 o 
   5   4  12       10.66       10.20      0.72 o 
   6   4  12        0.94        0.43      0.27 o 
   7   4  12       77.51       73.78      1.35 o 
   8   4  12        7.90        4.03      0.41 o 
  -5   5  12        4.07        5.00      0.70 o 
  -4   5  12       15.85       19.89      0.92 o 
  -3   5  12       37.54       39.00      1.16 o 
  -2   5  12       32.88       28.19      0.95 o 
  -1   5  12      324.69      323.73      4.92 o 
   0   5  12       60.63       62.35      1.04 o 
   1   5  12        1.41        1.57      0.43 o 
   2   5  12       18.59       16.85      0.52 o 
   3   5  12       18.33       14.82      0.53 o 
   4   5  12       16.30       12.46      0.58 o 
   5   5  12      110.13      119.95      1.72 o 
   6   5  12        0.01        1.19      0.30 o 
   7   5  12       50.99       62.35      1.15 o 
   8   5  12        0.63        0.47      0.31 o 
  -4   6  12       10.82       13.73      0.82 o 
  -3   6  12       67.71       74.40      1.68 o 
  -2   6  12       23.88       26.47      0.92 o 
  -1   6  12       30.75       29.28      1.17 o 
   0   6  12        3.96        6.87      0.44 o 
   1   6  12        3.57        3.15      0.34 o 
   2   6  12       14.26        8.21      0.50 o 
   3   6  12       47.42       46.48      1.21 o 
   4   6  12       50.10       34.99      0.77 o 
   5   6  12        2.09        0.01      0.34 o 
   6   6  12        1.98        7.52      0.48 o 
   7   6  12       23.06       16.18      0.57 o 
  -4   7  12       23.40       24.57      1.29 o 
  -3   7  12        2.20        1.89      0.62 o 
  -2   7  12       28.53       33.07      1.32 o 
  -1   7  12       11.05       10.22      0.81 o 
   0   7  12        3.39        5.11      0.45 o 
   1   7  12        9.65       10.49      0.63 o 
   2   7  12        0.99        0.83      0.29 o 
   3   7  12        2.51        3.80      0.34 o 
   4   7  12       15.41       13.71      0.81 o 
   5   7  12       99.30       91.39      1.59 o 
   6   7  12       59.16       61.36      1.18 o 
   7   7  12       81.86      103.75      3.49 o 
  -3   8  12       32.61       36.13      1.47 o 
  -2   8  12        8.72        8.97      0.84 o 
  -1   8  12       51.42       49.38      1.57 o 
   0   8  12       18.18       19.35      1.06 o 
   1   8  12       44.37       50.75      1.03 o 
   2   8  12       23.26       17.58      0.59 o 
   3   8  12       48.58       54.03      1.15 o 
   4   8  12       11.78       12.44      0.56 o 
   5   8  12      132.61      150.11      2.36 o 
   6   8  12        0.59        0.51      0.37 o 
  -1   9  12       25.20       26.68      1.19 o 
   0   9  12        5.34        5.29      1.14 o 
   1   9  12       28.20       26.78      0.76 o 
   2   9  12       13.51       11.61      0.60 o 
   3   9  12      101.97      115.34      2.00 o 
   4   9  12        5.33        7.99      0.46 o 
   0  -6  13        2.41        1.01      0.56 o 
   1  -6  13        3.97        4.12      0.67 o 
   2  -6  13       50.79       49.44      1.76 o 
  -2  -5  13       19.32       26.97      1.33 o 
  -1  -5  13        2.26        5.15      0.68 o 
   0  -5  13        2.69        3.22      0.75 o 
   1  -5  13        0.54        0.56      0.45 o 
   2  -5  13        0.09        0.27      0.46 o 
   3  -5  13      227.23      232.34      3.54 o 
   4  -5  13       52.23       60.14      1.87 o 
  -3  -4  13        0.02       -0.05      0.48 o 
  -2  -4  13        2.99        5.54      0.68 o 
  -1  -4  13        0.22       -0.01      0.42 o 
   0  -4  13      105.46      116.52      2.11 o 
   1  -4  13        2.82        3.22      0.50 o 
   2  -4  13       33.94       32.01      1.01 o 
   3  -4  13       65.83       78.17      1.71 o 
   4  -4  13       35.18       26.00      0.94 o 
   5  -4  13        7.83       11.86      0.71 o 
  -4  -3  13       14.22       14.98      0.82 o 
  -3  -3  13        2.29        2.06      0.55 o 
  -2  -3  13       71.48       65.76      1.49 o 
  -1  -3  13        3.28        3.00      0.49 o 
   0  -3  13        8.53        6.93      0.74 o 
   1  -3  13       19.50       20.83      0.83 o 
   2  -3  13        0.47       -0.13      0.39 o 
   3  -3  13        2.93        3.16      0.49 o 
   4  -3  13       53.63       47.26      1.19 o 
   5  -3  13        1.03        2.60      0.60 o 
   6  -3  13        0.22        0.24      0.41 o 
  -4  -2  13       20.25       23.71      1.14 o 
  -3  -2  13       26.60       26.22      1.02 o 
  -2  -2  13        1.45        1.17      0.41 o 
  -1  -2  13        2.83        1.74      0.42 o 
   0  -2  13       44.49       51.42      1.22 o 
   1  -2  13       73.64       64.83      1.40 o 
   2  -2  13       71.06       72.40      1.48 o 
   3  -2  13      152.11      146.63      2.37 o 
   4  -2  13       19.29       22.20      1.23 o 
   5  -2  13       50.42       57.01      1.31 o 
   6  -2  13       26.45       25.70      0.95 o 
   7  -2  13        0.05        0.61      0.56 o 
  -5  -1  13       88.78      103.71      1.81 o 
  -4  -1  13        3.78        4.35      0.43 o 
  -3  -1  13        1.29       -0.21      0.30 o 
  -2  -1  13       26.61       30.43      0.96 o 
  -1  -1  13      179.90      157.96      2.55 o 
   0  -1  13        3.07        2.35      0.42 o 
   1  -1  13      139.88      137.96      2.25 o 
   2  -1  13       13.10       11.84      0.63 o 
   3  -1  13        1.69        2.08      0.39 o 
   4  -1  13       77.04       64.93      1.32 o 
   5  -1  13       13.34       13.28      0.63 o 
   6  -1  13       19.26       14.06      0.96 o 
   7  -1  13        5.69        6.82      0.83 o 
  -5   0  13       17.52       20.82      0.73 o 
  -4   0  13        0.06        0.22      0.31 o 
  -3   0  13       13.64       17.88      0.63 o 
  -2   0  13       48.80       51.13      1.09 o 
  -1   0  13       12.91       15.34      0.74 o 
   0   0  13       28.12       26.97      0.85 o 
   1   0  13       23.14       24.56      1.19 o 
   2   0  13      297.82      291.34      4.02 o 
   3   0  13      280.92      265.75      3.70 o 
   4   0  13        0.54        1.40      0.36 o 
   5   0  13        0.36        0.08      0.36 o 
   6   0  13       60.55       56.37      1.70 o 
   7   0  13      108.66      112.45      2.67 o 
   8   0  13        6.90        8.88      0.83 o 
  -5   1  13       17.15       13.11      0.62 o 
  -4   1  13        2.81        3.89      0.41 o 
  -3   1  13      102.90       91.80      1.57 o 
  -2   1  13       10.74        5.89      0.47 o 
  -1   1  13       31.70       32.91      1.13 o 
   0   1  13       29.30       28.00      0.85 o 
   1   1  13       42.73       39.82      0.99 o 
   2   1  13      128.77      113.43      1.87 o 
   3   1  13       16.95       16.35      0.75 o 
   4   1  13      122.61      129.14      2.01 o 
   5   1  13      101.90       95.98      2.33 o 
   6   1  13       21.04       20.60      1.04 o 
   7   1  13       25.04       23.93      1.08 o 
   8   1  13       25.80       38.90      1.36 o 
  -5   2  13        8.74       13.20      0.62 o 
  -4   2  13        1.32       -0.12      0.30 o 
  -3   2  13        7.97        8.18      0.56 o 
  -2   2  13       80.34       89.61      1.49 o 
  -1   2  13      108.78       95.87      1.53 o 
   0   2  13        1.66        0.56      0.33 o 
   1   2  13       32.76       32.22      1.05 o 
   2   2  13      115.31      118.62      1.90 o 
   3   2  13      783.09      736.67      7.51 o 
   4   2  13      119.89      109.20      1.80 o 
   5   2  13        8.58       10.28      0.83 o 
   6   2  13       25.98       26.56      0.83 o 
   7   2  13        1.80        1.96      0.53 o 
   8   2  13        1.67        1.26      0.89 o 
  -5   3  13        2.47        0.92      0.38 o 
  -4   3  13       71.93       81.29      1.42 o 
  -3   3  13       33.52       37.31      1.43 o 
  -2   3  13       12.08       14.22      0.78 o 
  -1   3  13        6.09        6.17      0.55 o 
   0   3  13       58.34       69.77      1.35 o 
   1   3  13      270.45      236.21      3.30 o 
   2   3  13       97.10       87.37      1.23 o 
   3   3  13      108.06      130.19      1.81 o 
   4   3  13        4.59        3.79      0.39 o 
   5   3  13       77.23       84.39      1.56 o 
   6   3  13       19.21       21.09      0.68 o 
   7   3  13        0.04        0.10      0.31 o 
   8   3  13        2.33        3.59      0.41 o 
  -5   4  13       25.40       27.01      0.93 o 
  -4   4  13        1.48        2.94      0.53 o 
  -3   4  13        6.52        4.46      0.55 o 
  -2   4  13       39.54       48.17      1.28 o 
  -1   4  13       36.48       33.25      1.08 o 
   0   4  13      166.00      143.89      2.24 o 
   1   4  13      148.62      171.23      2.47 o 
   2   4  13        2.46        4.65      0.45 o 
   3   4  13      101.12      100.61      1.64 o 
   4   4  13       33.59       32.09      0.80 o 
   5   4  13       97.06       99.22      2.18 o 
   6   4  13        1.96        1.85      0.41 o 
   7   4  13       54.88       59.19      1.19 o 
   8   4  13        3.44        1.96      0.39 o 
  -4   5  13       28.65       30.91      1.12 o 
  -3   5  13       41.37       48.52      2.44 o 
  -2   5  13       71.34       73.41      1.66 o 
  -1   5  13        0.24        0.07      0.35 o 
   0   5  13       42.23       29.66      1.19 o 
   1   5  13        6.25        7.24      0.47 o 
   2   5  13       46.62       48.12      0.91 o 
   3   5  13        7.58        6.38      0.42 o 
   4   5  13       16.15       13.58      0.56 o 
   5   5  13        6.44        7.73      0.51 o 
   6   5  13       85.99       80.84      1.57 o 
   7   5  13       45.35       57.25      1.14 o 
  -4   6  13        1.18        1.51      0.52 o 
  -3   6  13      115.91      135.47      4.93 o 
  -2   6  13       32.43       30.89      2.37 o 
  -1   6  13       29.66       28.40      2.08 o 
   0   6  13        0.03        0.18      0.46 o 
   1   6  13        9.45       11.23      0.54 o 
   2   6  13        3.27        6.86      0.44 o 
   3   6  13       26.67       25.26      0.87 o 
   4   6  13       13.24       12.29      0.55 o 
   5   6  13        0.79        1.19      0.35 o 
   6   6  13       31.73       32.04      1.11 o 
   7   6  13        7.18       13.15      0.63 o 
  -3   7  13       25.72       28.72      1.35 o 
  -2   7  13       67.02       76.52      2.15 o 
  -1   7  13       16.75       15.46      1.02 o 
   0   7  13       59.95       58.19      1.71 o 
   1   7  13       12.04       11.65      0.56 o 
   2   7  13        0.91        0.66      0.29 o 
   3   7  13       19.64       18.66      0.67 o 
   4   7  13       45.93       43.98      1.04 o 
   5   7  13        3.42        2.90      0.37 o 
   6   7  13      129.79      142.68      2.51 o 
  -2   8  13       80.93       92.20      4.53 o 
  -1   8  13       10.54        8.78      0.84 o 
   0   8  13        0.04       -0.52      0.44 o 
   1   8  13       44.11       44.83      1.00 o 
   2   8  13       15.68       16.73      0.61 o 
   3   8  13       14.23       11.14      0.69 o 
   4   8  13        1.69        2.59      0.40 o 
   5   8  13       62.09       61.52      1.24 o 
   0   9  13        1.98        4.46      0.67 o 
   1   9  13        1.84        2.12      0.38 o 
   2   9  13       14.94       18.19      1.08 o 
   3   9  13       11.55       15.38      0.69 o 
   0  -5  14       40.82       44.22      1.49 o 
   1  -5  14       26.77       27.15      1.25 o 
   2  -5  14        0.82       -0.19      0.45 o 
  -2  -4  14        2.27        3.14      0.75 o 
  -1  -4  14        6.48        5.05      0.60 o 
   0  -4  14       22.15       23.70      0.95 o 
   1  -4  14        1.04        2.56      0.73 o 
   2  -4  14       33.90       31.91      1.14 o 
   3  -4  14       17.32       18.71      1.02 o 
   4  -4  14        2.13        8.44      0.67 o 
  -3  -3  14        8.54        8.62      0.81 o 
  -2  -3  14       42.35       46.85      1.28 o 
  -1  -3  14       43.09       35.92      1.13 o 
   0  -3  14       29.68       33.96      1.11 o 
   1  -3  14       13.95       12.25      0.72 o 
   2  -3  14        1.25        0.50      0.42 o 
   3  -3  14      204.96      202.93      3.81 o 
   4  -3  14        1.35        0.52      0.41 o 
   5  -3  14        0.15        0.31      0.42 o 
  -3  -2  14       13.12       16.29      0.86 o 
  -2  -2  14       15.34       17.59      0.87 o 
  -1  -2  14       31.96       24.97      0.94 o 
   0  -2  14        1.48        2.77      0.45 o 
   1  -2  14       87.25       75.23      1.56 o 
   2  -2  14        7.52        6.77      0.59 o 
   3  -2  14        0.83        0.96      0.42 o 
   4  -2  14       11.09        5.48      0.53 o 
   5  -2  14        1.91        4.84      0.50 o 
   6  -2  14       13.05       13.78      1.02 o 
  -4  -1  14       15.65       15.07      0.77 o 
  -3  -1  14       47.37       52.10      1.75 o 
  -2  -1  14        0.20        0.39      0.45 o 
  -1  -1  14        5.72        5.68      0.55 o 
   0  -1  14       29.82       37.20      1.62 o 
   1  -1  14        7.13        9.16      0.63 o 
   2  -1  14       23.21       16.85      0.81 o 
   3  -1  14       33.77       34.70      0.99 o 
   4  -1  14        2.87        4.59      0.48 o 
   5  -1  14        0.29        0.27      0.41 o 
   6  -1  14       10.37        8.03      0.83 o 
   7  -1  14       11.02       14.96      1.05 o 
  -4   0  14        3.78        7.07      0.51 o 
  -3   0  14        4.05        7.99      0.57 o 
  -2   0  14        8.41        7.76      0.61 o 
  -1   0  14       75.15       61.07      1.38 o 
   0   0  14      141.85      124.52      2.14 o 
   1   0  14        4.35        3.27      0.44 o 
   2   0  14      108.06       98.44      1.77 o 
   3   0  14        7.34        5.20      0.49 o 
   4   0  14      134.42      119.77      2.40 o 
   5   0  14       26.84       24.73      1.19 o 
   6   0  14      219.07      233.34     12.15 o 
   7   0  14       62.99       55.64      1.76 o 
  -4   1  14        0.31        0.48      0.33 o 
  -3   1  14        9.66       13.04      0.66 o 
  -2   1  14       40.09       26.86      0.83 o 
  -1   1  14        0.54        0.52      0.38 o 
   0   1  14       11.13        6.03      0.51 o 
   1   1  14        1.56        1.17      0.37 o 
   2   1  14      241.20      225.56      3.26 o 
   3   1  14      135.81      127.04      2.59 o 
   4   1  14       76.26       66.04      1.90 o 
   5   1  14       59.29       51.55      1.94 o 
   6   1  14        0.01        1.57      0.57 o 
   7   1  14        0.60        2.33      0.59 o 
  -4   2  14        2.30        1.18      0.41 o 
  -3   2  14        0.00        0.49      0.40 o 
  -2   2  14       73.82       90.04      1.54 o 
  -1   2  14       20.68       16.26      0.72 o 
   0   2  14        5.71        8.00      0.55 o 
   1   2  14        0.00       -0.46      0.31 o 
   2   2  14        0.12        1.60      0.44 o 
   3   2  14       31.14       23.67      0.94 o 
   4   2  14        0.01        0.67      0.87 o 
   5   2  14      115.29      130.34      2.94 o 
   6   2  14       32.12       31.66      1.26 o 
   7   2  14        9.09        8.12      0.76 o 
  -4   3  14        0.00        0.87      0.56 o 
  -3   3  14       10.40       10.22      0.67 o 
  -2   3  14        5.39        7.54      0.71 o 
  -1   3  14        9.73        8.78      0.58 o 
   0   3  14       41.84       45.54      1.09 o 
   1   3  14       10.09       10.74      0.59 o 
   2   3  14      234.92      218.95      3.66 o 
   3   3  14       26.23       35.83      1.34 o 
   4   3  14       15.65        9.39      0.59 o 
   5   3  14       20.77       23.71      0.76 o 
   6   3  14        0.08        0.03      0.33 o 
   7   3  14       66.73       74.17      1.60 o 
  -4   4  14       30.90       39.95      1.32 o 
  -3   4  14        6.25        9.43      0.75 o 
  -2   4  14        6.61        6.59      0.63 o 
  -1   4  14       36.06       35.96      1.27 o 
   0   4  14        6.53        8.75      0.55 o 
   1   4  14       25.42       25.14      0.97 o 
   2   4  14       40.13       29.25      1.00 o 
   3   4  14        0.28        0.83      0.33 o 
   4   4  14       92.53       90.77      1.57 o 
   5   4  14        0.22        0.41      0.32 o 
   6   4  14        0.01        0.16      0.31 o 
   7   4  14        3.52        5.87      0.93 o 
  -3   5  14       75.35       71.83      1.74 o 
  -2   5  14        2.84        3.39      0.53 o 
  -1   5  14       35.41       39.00      1.48 o 
   0   5  14       16.98       17.57      1.39 o 
   1   5  14        4.09        4.21      0.52 o 
   2   5  14        1.37        1.81      0.35 o 
   3   5  14        5.41        5.41      0.44 o 
   4   5  14       13.06       16.68      0.72 o 
   5   5  14        5.77        5.05      0.47 o 
   6   5  14        2.78        2.10      0.41 o 
   7   5  14       10.58       14.56      1.82 o 
  -3   6  14        1.34        0.77      0.64 o 
  -2   6  14        7.52        8.28      0.88 o 
  -1   6  14        4.42        6.10      0.75 o 
   0   6  14       11.01       14.00      0.97 o 
   1   6  14       23.74       23.75      1.10 o 
   2   6  14       98.79       98.99      1.67 o 
   3   6  14        3.70        3.87      0.40 o 
   4   6  14        2.07        1.35      0.33 o 
   5   6  14        0.14       -0.07      0.36 o 
   6   6  14        5.75        2.74      0.42 o 
  -2   7  14       20.27       16.55      1.49 o 
  -1   7  14       10.88       12.45      0.97 o 
   0   7  14       53.27       63.24      3.65 o 
   1   7  14       73.27       75.68      2.03 o 
   2   7  14        0.22        0.50      0.33 o 
   3   7  14       53.07       63.81      1.22 o 
   4   7  14       17.84       13.38      0.64 o 
   5   7  14        2.21        2.87      0.42 o 
   0   8  14       31.91       32.55      1.33 o 
   1   8  14        0.15       -0.03      1.11 o 
   2   8  14        0.02       -0.09      0.39 o 
   3   8  14       24.70       26.53      0.87 o 
   4   8  14       21.77       22.89      0.80 o 
   1  -4  15       10.85        8.95      0.72 o 
   2  -4  15       24.78       33.31      1.12 o 
  -1  -3  15        9.62       11.06      0.75 o 
   0  -3  15       19.99       33.40      1.10 o 
   1  -3  15       16.16       17.23      0.84 o 
   2  -3  15        2.28        0.89      0.46 o 
   3  -3  15        9.33        6.32      0.61 o 
   4  -3  15       25.72       36.38      1.11 o 
  -2  -2  15        4.91        5.69      0.60 o 
  -1  -2  15       20.21       23.18      0.95 o 
   0  -2  15        1.86        1.40      0.46 o 
   1  -2  15        1.18        0.34      0.54 o 
   2  -2  15        7.69        9.51      0.68 o 
   3  -2  15       21.46       24.38      0.92 o 
   4  -2  15        0.25        3.99      0.52 o 
   5  -2  15       85.83      111.61      2.27 o 
  -3  -1  15        6.01        8.66      1.02 o 
  -2  -1  15        5.21        6.06      0.61 o 
  -1  -1  15       10.34       17.98      0.92 o 
   0  -1  15       13.00       14.63      0.79 o 
   1  -1  15       24.24       23.66      0.89 o 
   2  -1  15       63.74       62.17      1.41 o 
   3  -1  15        1.45        1.85      0.52 o 
   4  -1  15        9.88        9.89      0.63 o 
   5  -1  15        4.91        2.89      0.68 o 
   6  -1  15       34.52       31.98      1.41 o 
  -3   0  15       12.19       15.77      0.77 o 
  -2   0  15        4.01        2.34      0.49 o 
  -1   0  15        5.37        5.17      0.55 o 
   0   0  15       53.11       48.59      1.47 o 
   1   0  15        0.42        0.86      0.41 o 
   2   0  15        2.40        2.03      0.44 o 
   4   0  15       97.81      109.98      4.62 o 
   5   0  15      100.10      105.33      2.66 o 
   6   0  15        8.81       11.46      0.95 o 
  -3   1  15        0.01        0.78      0.40 o 
  -2   1  15        0.25       -0.25      0.39 o 
  -1   1  15        4.58        3.46      0.50 o 
   0   1  15      104.03      104.52      1.92 o 
   1   1  15        9.44        9.49      0.62 o 
   2   1  15       38.40       39.55      1.04 o 
   3   1  15       24.68       25.89      0.85 o 
   4   1  15        0.53        1.32      0.57 o 
   5   1  15       89.11       73.22      2.08 o 
   6   1  15       12.94        7.95      1.10 o 
  -3   2  15        3.24        6.51      0.66 o 
  -2   2  15        2.36        2.30      0.47 o 
  -1   2  15        1.87        5.31      0.53 o 
   0   2  15        5.30        6.38      0.55 o 
   1   2  15        0.27        0.20      0.36 o 
   2   2  15       23.53       25.58      0.85 o 
   3   2  15        1.68        1.71      0.79 o 
   4   2  15       88.88      100.31      2.52 o 
   5   2  15        0.03        0.62      0.56 o 
   6   2  15        0.05        0.19      0.54 o 
  -3   3  15        6.11        6.46      0.61 o 
  -2   3  15        0.29        1.31      0.43 o 
  -1   3  15       14.90       14.27      0.72 o 
   0   3  15        8.88        9.97      0.64 o 
   1   3  15      266.10      267.49      4.45 o 
   2   3  15       34.25       31.92      1.22 o 
   3   3  15      131.90      126.02      2.93 o 
   4   3  15        0.11       -0.56      1.03 o 
   5   3  15       24.77       22.89      1.15 o 
   6   3  15        4.43        4.88      0.69 o 
  -3   4  15        0.04       -0.14      0.41 o 
  -2   4  15       11.01       10.52      0.70 o 
  -1   4  15       48.93       41.88      1.36 o 
   0   4  15        9.29        9.28      0.73 o 
   1   4  15        0.08        1.88      0.55 o 
   2   4  15        0.63        1.06      0.55 o 
   3   4  15       41.21       38.00      1.40 o 
   4   4  15        4.29        3.29      0.51 o 
   5   4  15       19.20       17.51      0.71 o 
   6   4  15        0.56        0.37      0.41 o 
  -2   5  15        2.24        6.18      0.84 o 
  -1   5  15        7.60       11.69      0.82 o 
   0   5  15       12.64       16.22      0.89 o 
   1   5  15        8.14       12.06      0.77 o 
   2   5  15        0.02        0.08      0.50 o 
   3   5  15       47.32       56.83      1.39 o 
   4   5  15       14.44       15.74      0.74 o 
   5   5  15        0.75        1.04      0.36 o 
   6   5  15       21.74       22.97      0.87 o 
  -1   6  15        9.28        9.05      0.91 o 
   0   6  15        2.94        5.05      0.73 o 
   1   6  15        6.28        5.00      1.52 o 
   2   6  15      108.11      104.68      2.57 o 
   3   6  15       53.03       56.57      1.38 o 
   4   6  15        3.22        3.00      0.41 o 
   5   6  15       42.49       40.76      1.11 o 
   0   7  15       85.50       77.97      3.03 o 
   1   7  15       17.39       22.09      2.00 o 
   2   7  15       11.85       15.98      1.00 o 
   3   7  15        1.13        3.89      0.43 o 
   4   7  15        6.33        9.45      0.76 o 
   0  -2  16        2.39        0.42      0.45 o 
   1  -2  16       10.49       16.11      0.86 o 
   2  -2  16        0.38        0.79      0.56 o 
   3  -2  16       12.65       15.86      0.83 o 
  -1  -1  16       20.36       22.71      0.97 o 
   0  -1  16        1.10        3.09      0.52 o 
   1  -1  16        2.64        4.85      0.56 o 
   2  -1  16       73.06       77.09      1.65 o 
   3  -1  16        1.19        0.16      0.42 o 
   4  -1  16        4.23        4.00      0.75 o 
  -2   0  16       81.08       77.42      2.05 o 
  -1   0  16        0.01        0.93      0.44 o 
   0   0  16        0.00        3.39      0.51 o 
   1   0  16        8.44        7.56      0.63 o 
   2   0  16       27.87       31.10      0.99 o 
   3   0  16        1.82        1.12      0.42 o 
   4   0  16        4.60        7.10      0.96 o 
   5   0  16       25.46       33.35      1.46 o 
  -2   1  16        0.87        2.14      0.52 o 
  -1   1  16        9.78       15.22      0.81 o 
   0   1  16        0.30        1.38      0.46 o 
   1   1  16       10.69        7.81      0.60 o 
   2   1  16       60.83       63.39      1.40 o 
   3   1  16       79.66       67.18      2.06 o 
   4   1  16       55.56       50.67      3.12 o 
   5   1  16        0.62        0.83      1.04 o 
  -2   2  16       19.15       16.58      0.86 o 
  -1   2  16        0.40       -0.04      0.40 o 
   0   2  16        5.38        4.60      0.52 o 
   1   2  16        9.73        7.72      0.58 o 
   2   2  16       24.90       24.01      1.04 o 
   3   2  16       27.60       28.61      1.33 o 
   4   2  16       15.47       18.72      1.14 o 
   5   2  16       10.51        9.38      0.89 o 
  -2   3  16       28.06       27.22      0.98 o 
  -1   3  16       33.61       41.36      1.17 o 
   0   3  16       34.12       28.04      1.29 o 
   1   3  16       18.54       17.23      0.95 o 
   2   3  16        0.21        0.69      0.60 o 
   3   3  16       19.54       30.91      1.36 o 
   4   3  16       37.69       44.73      1.59 o 
   5   3  16        0.55        0.23      0.57 o 
  -1   4  16       83.47       94.52      2.19 o 
   0   4  16        0.81        0.87      0.51 o 
   1   4  16        0.04        1.07      0.49 o 
   2   4  16        2.48        1.21      0.58 o 
   3   4  16        5.69       10.62      0.92 o 
   4   4  16        2.37        3.67      0.68 o 
   5   4  16       18.67       23.37      1.21 o 
  -1   5  16        4.29        5.42      0.70 o 
   0   5  16       98.22      106.24      2.50 o 
   1   5  16        9.71        7.07      0.82 o 
   2   5  16        0.34       -0.08      0.72 o 
   3   5  16       69.20       66.30      1.96 o 
   4   5  16      188.61      192.45      4.05 o 
   1   6  16        3.99        4.91      0.76 o 
   2   6  16       83.30       86.43      2.34 o 
   3   6  16        9.13       11.06      0.92 o 
   1   0  17        0.76        0.88      0.44 o 
   2   0  17        0.28        0.17      0.62 o 
   0   1  17        0.96        1.27      0.45 o 
   1   1  17        4.24        6.34      0.60 o 
   2   1  17        1.16        1.90      0.55 o 
   3   1  17       35.83       35.00      1.50 o 
   0   2  17       18.74       20.16      0.88 o 
   1   2  17        4.17        6.45      0.72 o 
   2   2  17       23.99       27.11      1.38 o 
   3   2  17       22.91       24.73      1.32 o 
   0   3  17        0.35        0.61      0.78 o 
   1   3  17       25.01       22.22      1.07 o 
   2   3  17       64.98       62.14      2.04 o 
   3   3  17        4.28        5.29      0.80 o 
   1   4  17       34.85       36.84      1.57 o 
   2   4  17       14.48       19.97      1.19 o 
   3   4  17        1.10        2.32      0.68 o 
                                                 
